# Supplementary material for: ﻿Mycetia saxicola (Rubiaceae), a new species with cauliflory from limestone areas in Yunnan, China, supported by morphological and molecular data
Source: PhytoKeys. 2025 Dec 8;267:233–48. doi: 10.3897/phytokeys.267.175218 (PMC12706492; doi:10.3897/phytokeys.267.175218)
Supplement: XML Treatment for Mycetia saxicola [file phytokeys.267.175218-treatment1.xml]

<!DOCTYPE tp:taxon-treatment
  PUBLIC "-//TaxonX//DTD Taxonomic Treatment Publishing DTD v0 20100105//EN" "tax-treatment-NSO.dtd">
<tp:taxon-treatment xmlns:tp="http://www.plazi.org/taxpub"><tp:treatment-meta><kwd-group><label>Taxon classification</label><kwd>
                <named-content content-type="kingdom">Plantae</named-content>
              </kwd><kwd>
                <named-content content-type="order">Gentianales</named-content>
              </kwd><kwd>
                <named-content content-type="family">Rubiaceae</named-content>
              </kwd></kwd-group><mixed-citation publication-type="journal"><person-group><name><surname>Song</surname><given-names>Zhuqiu</given-names></name><name><surname>Zhang</surname><given-names>Buyun</given-names></name><name><surname>Xiong</surname><given-names>Xiaokai</given-names></name><name><surname>Xu</surname><given-names>Dongxian</given-names></name></person-group><article-title>﻿<italic><tp:taxon-name><tp:taxon-name-part taxon-name-part-type="genus" reg="Mycetia">Mycetia</tp:taxon-name-part> <tp:taxon-name-part taxon-name-part-type="species" reg="saxicola">saxicola</tp:taxon-name-part></tp:taxon-name></italic> (<tp:taxon-name><tp:taxon-name-part taxon-name-part-type="family">Rubiaceae</tp:taxon-name-part></tp:taxon-name>), a new species with cauliflory from limestone areas in Yunnan, China, supported by morphological and molecular data</article-title><source>PhytoKeys</source><day>08</day><month>12</month><year>2025</year><volume>267</volume><fpage>233</fpage><lpage>248</lpage><pub-id pub-id-type="doi">10.3897/phytokeys.267.175218</pub-id></mixed-citation></tp:treatment-meta><tp:nomenclature><label>﻿</label><tp:taxon-name><object-id xmlns:xlink="http://www.w3.org/1999/xlink" content-type="arpha" xlink:type="simple">1C123B0B-5470-5C72-8B4F-89085849CB4D</object-id>
              <tp:taxon-name-part taxon-name-part-type="genus" reg="Mycetia">Mycetia</tp:taxon-name-part>
              <tp:taxon-name-part taxon-name-part-type="species" reg="saxicola">saxicola</tp:taxon-name-part>
              <object-id xmlns:xlink="http://www.w3.org/1999/xlink" content-type="ipni" xlink:type="simple">urn:lsid:ipni.org:names:77372984-1</object-id>
            </tp:taxon-name><tp:taxon-authority>Z.Q.Song &amp; D.X.Xu</tp:taxon-authority><tp:taxon-status xmlns:xlink="http://www.w3.org/1999/xlink" xlink:type="simple">sp. nov.</tp:taxon-status><xref ref-type="fig" rid="F1">Figs 1</xref><xref ref-type="fig" rid="F5">, 5 岩生腺萼木</xref></tp:nomenclature><tp:treatment-sec sec-type="material" id="SECID0EMUAG"><title>Type.</title><p>China. Yunnan Province, Malipo County, Tianbo Town, Yaowanggu, <named-content xmlns:xlink="http://www.w3.org/1999/xlink" content-type="dwc:verbatimCoordinates" xlink:type="simple"><named-content content-type="geo-json" specific-use="{&#34;type&#34;:&#34;Point&#34;,&#34;coordinates&#34;:[104.825471,23.022556]}" id="NCID0EVUAG" xlink:type="simple">23.022556, 104.825471</named-content></named-content>, in limestone hills, elev. 1100 m, 27 November 2023, <italic>Z.Q. Song &amp; B.Y. Zhang JZ20231427</italic> (holotype: IBSC1083200; Suppl. material <xref ref-type="supplementary-material" rid="S3">3</xref>).</p></tp:treatment-sec><tp:treatment-sec sec-type="description" id="SECID0EAVAG"><title>Description.</title><p><bold><italic>Shrubs</italic></bold>, 0.5–2 m tall, sometimes with little-branched; bark straw-yellow and corky at the upper parts, brown at the lower parts, but green at the apical parts; branches mostly ca. 4 mm in diameter. <bold><italic>Leaves</italic></bold> simple, opposite; petiole 1.5–4 cm, glabrous; blade 9–22 × 3–8 cm, narrow elliptic or lanceolate, cuneate at base, gradually long acuminate at the apex, stiff chartaceous or subleathery, glabrous on both surfaces, discolourous, deep green above and much paler green below; secondary nerves 9–11 pairs, alternate, subparallel, markedly curved at the margin. <bold><italic>Stipules</italic></bold> interpetiolar, linear, 4–6 × 1–2 mm, green at first and then turning brown, often deciduous. <bold><italic>Inflorescences</italic></bold> usually less than 1 cm long, directly borne on the stem (i.e., cauliflorous), trichotomously cymose, with a very short (1–2 mm long) peduncle, few-flowered, usually less than 6 flowers, sometimes 2–4 flowers fasciculate directly on the stem (peduncle absent); bracts and bracteoles lanceolate, ca. 1 mm long, without glands, caducous; pedicels very short, ca. 1.5 mm long. <bold><italic>Flowers</italic></bold> bisexual, heterodistylous, ca. 5 mm long. <bold><italic>Calyx</italic></bold> nearly hemispheric, ca. 2 mm high, subglabrous; lobes 5, persistent, deltoid-lanceolate, ca. 1.5 mm long, ca. 1 mm wide at base, with two sessile glands each sinus; glands deciduous. <bold><italic>Corolla</italic></bold> yellow, turning whitish at the end of the blooming period, urceolate, slightly swollen at base; tube ca. 3–4 mm long, subglabrous outside, pilose at middle position inside; lobes deltoid-ovate, acute, ca. 1.5 mm long, recurved. <bold><italic>Stamens</italic></bold> 5, subsessile; anthers situated at the base of the corolla tube for the long-styled flowers and situated at the upper of the corolla tube for the short-styled flowers, oblong, dorsifixed, ca. 1 mm long. <bold><italic>Ovary</italic></bold> 2-celled, with numerous ovules in each cell; style simple, slender, ca. 1.8 mm long for the long-styled flowers, ca. 0.5 mm long for the short-styled flowers; stigma bifid, linear, ca. 1.8 mm long for the long-styled flowers, ca. 1.2 mm long for the short-styled flowers. <bold><italic>Fruits</italic></bold> 2-chambered, subglobose, green and 3–3.5 mm in diameter when immature, turning white and baccate when mature, ca. 6–7 mm in diameter, crown with persistent calyx lobes. <bold><italic>Seeds</italic></bold> numerous, angled, ca. 0.3–0.5 mm across, slightly brown at first and turning shiny black when mature; testa granular.</p></tp:treatment-sec><tp:treatment-sec sec-type="phenology" id="SECID0EJWAG"><title>Phenology.</title><p>Flowering from August to September and fruiting from September to February.</p></tp:treatment-sec><tp:treatment-sec sec-type="distribution" id="SECID0EOWAG"><title>Distribution and habitat.</title><p><italic><tp:taxon-name><tp:taxon-name-part taxon-name-part-type="genus" reg="Mycetia">Mycetia</tp:taxon-name-part> <tp:taxon-name-part taxon-name-part-type="species" reg="saxicola">saxicola</tp:taxon-name-part></tp:taxon-name></italic> is currently known from Malipo County and Hekou County, Yunnan Province, China (Fig. <xref ref-type="fig" rid="F5">5</xref>), and it grows in the understory of forests in limestone regions at 150–1100 m elevation. It is probable that this species will be found in northern Vietnam in the future.</p><fig id="F5" position="float" orientation="portrait"><object-id xmlns:xlink="http://www.w3.org/1999/xlink" content-type="doi" xlink:type="simple">10.3897/phytokeys.267.175218.figure5</object-id><object-id xmlns:xlink="http://www.w3.org/1999/xlink" content-type="arpha" xlink:type="simple">024A4B7C-55AF-5714-86E8-21E21F0EB2F8</object-id><label>Figure 5.</label><caption><p>Distribution map of <italic><tp:taxon-name><tp:taxon-name-part taxon-name-part-type="genus" reg="Mycetia">Mycetia</tp:taxon-name-part> <tp:taxon-name-part taxon-name-part-type="species" reg="saxicola">saxicola</tp:taxon-name-part></tp:taxon-name></italic> Z.Q. Song &amp; D.X. Xu (red stars) and its close relative <italic><tp:taxon-name><tp:taxon-name-part taxon-name-part-type="genus" reg="Mycetia">M.</tp:taxon-name-part> <tp:taxon-name-part taxon-name-part-type="species" reg="fangii">fangii</tp:taxon-name-part></tp:taxon-name></italic> K.J. Yan &amp; Z.Q. Song (blue triangles).</p></caption><graphic xmlns:xlink="http://www.w3.org/1999/xlink" xlink:href="phytokeys-267-233_article-175218__-g005.jpg" position="float" orientation="portrait" xlink:type="simple" id="oo_1486923.jpg"><uri content-type="original_file" xlink:type="simple">https://binary.pensoft.net/fig/1486923</uri></graphic></fig></tp:treatment-sec><tp:treatment-sec sec-type="etymology" id="SECID0EGYAG"><title>Etymology.</title><p>The specific epithet <italic><tp:taxon-name><tp:taxon-name-part taxon-name-part-type="genus" reg="Mycetia"/><tp:taxon-name-part taxon-name-part-type="species" reg="saxicola">saxicola</tp:taxon-name-part></tp:taxon-name></italic> is derived from the Latin <italic>saxum</italic> (rock) and the suffix -<italic>cola</italic> (dweller), emphasizing the limestone habitat, a distinctive and noteworthy feature of this new species.</p></tp:treatment-sec><tp:treatment-sec sec-type="Preliminary conservation status" id="SECID0E1YAG"><title>Preliminary conservation status.</title><p>This new species is known from multiple localities in two counties in Yunnan Province, in both unprotected and protected limestone areas. Thus, the species may be considered a Near Endangered (<abbrev xmlns:xlink="http://www.w3.org/1999/xlink" xlink:title="Near Endangered" id="ABBRID0EAZAG" xlink:type="simple">NT</abbrev>) species under the IUCN categories (<xref ref-type="bibr" rid="B12">IUCN 2024</xref>).</p></tp:treatment-sec><tp:treatment-sec sec-type="material" id="SECID0EIZAG"><title>Additional specimens examined.</title><p>China. Yunnan Province, Hekou County, Nanxi Town, Longyinchong, <named-content xmlns:xlink="http://www.w3.org/1999/xlink" content-type="dwc:verbatimCoordinates" xlink:type="simple"><named-content content-type="geo-json" specific-use="{&#34;type&#34;:&#34;Point&#34;,&#34;coordinates&#34;:[104.019973,22.685076]}" id="NCID0ERZAG" xlink:type="simple">22.685076°N, 104.019973°E</named-content></named-content>, in limestone area, elev. 950 m, 5 September 2025, <italic>B.Y. Zhang, Q.L. Yan &amp; X.K. Xiong ZY202518</italic> (IBSC); Yunnan Province, Hekou County, Nanxi Town, Maduoyi, <named-content xmlns:xlink="http://www.w3.org/1999/xlink" content-type="dwc:verbatimCoordinates" xlink:type="simple"><named-content content-type="geo-json" specific-use="{&#34;type&#34;:&#34;Point&#34;,&#34;coordinates&#34;:[103.985103,22.639901]}" id="NCID0E2ZAG" xlink:type="simple">22.639901°N, 103.985103°E</named-content></named-content>, in limestone area, elev. 323 m, 6 September 2025, <italic>B.Y. Zhang, Q.L. Yan &amp; X.K. Xiong ZY202520</italic> (IBSC); Yunnan Province, Hekou County, Nanxi Town, Huayudong, <named-content xmlns:xlink="http://www.w3.org/1999/xlink" content-type="dwc:verbatimCoordinates" xlink:type="simple"><named-content content-type="geo-json" specific-use="{&#34;type&#34;:&#34;Point&#34;,&#34;coordinates&#34;:[103.940051,22.674730]}" id="NCID0EF1AG" xlink:type="simple">22.674730°N, 103.940051°E</named-content></named-content>, in limestone area, elev. 141 m, 6 September 2025, <italic>B.Y. Zhang, Q.L. Yan &amp; X.K. Xiong ZY202521</italic> (IBSC); Yunnan Province, Hekou County, Nanxi Town, Xiaoping, <named-content xmlns:xlink="http://www.w3.org/1999/xlink" content-type="dwc:verbatimCoordinates" xlink:type="simple"><named-content content-type="geo-json" specific-use="{&#34;type&#34;:&#34;Point&#34;,&#34;coordinates&#34;:[103.903411,22.681047]}" id="NCID0EP1AG" xlink:type="simple">22.681047°N, 103.903411°E</named-content></named-content>, in limestone area, elev. 735 m, 7 September 2025, <italic>B.Y. Zhang, Q.L. Yan &amp; X.K. Xiong ZY202523</italic> (IBSC).</p></tp:treatment-sec><tp:treatment-sec><!--Section generated to contain objects referenced in tp:taxon-treatment.--><fig id="F1" position="float" orientation="portrait"><object-id xmlns:xlink="http://www.w3.org/1999/xlink" content-type="doi" xlink:type="simple">10.3897/phytokeys.267.175218.figure1</object-id><object-id xmlns:xlink="http://www.w3.org/1999/xlink" content-type="arpha" xlink:type="simple">22785CF4-4CC5-5E6F-9B74-4DFD4D630B89</object-id><label>Figure 1.</label><caption><p><italic><tp:taxon-name><tp:taxon-name-part taxon-name-part-type="genus" reg="Mycetia">Mycetia</tp:taxon-name-part> <tp:taxon-name-part taxon-name-part-type="species" reg="saxicola">saxicola</tp:taxon-name-part></tp:taxon-name></italic> Z.Q. Song &amp; D.X. Xu. A. Habitat; B. Individual plant with cauliflorous infrutescences; C. Part of stem, bark green at the apical part and turning straw-yellow and corky at the upper part; D. Leaves in abaxial view; E. Uppermost stipule pair; F. Stipule in the upper part of the plant; G. Cauliflorous inflorescence; H. Single flower in lateral view; I. Calyx, arrows showing glands on the sinuses; J. Long-styled flower; K. Short-styled flower; L. Long-styled flowers, corolla partly removed; M. Short-styled flowers, corolla longitudinally slit on the right flower; N. Immature fruit in lateral view; O. Calyx, arrows showing glands on the sinuses; P. Cauliflorous infrutescences with immature and mature fruits; Q. Longitudinally (upper) and transversely (lower) opened mature fruits with numerous black seeds. Photos by Z.Q. Song (A–F, N–Q), B.Y. Zhang (H), and X.K. Xiong (G, I–M.).</p></caption><graphic xmlns:xlink="http://www.w3.org/1999/xlink" xlink:href="phytokeys-267-233_article-175218__-g001.jpg" position="float" orientation="portrait" xlink:type="simple" id="oo_1486919.jpg"><uri content-type="original_file" xlink:type="simple">https://binary.pensoft.net/fig/1486919</uri></graphic></fig><supplementary-material xmlns:xlink="http://www.w3.org/1999/xlink" id="S3" position="float" orientation="portrait" xlink:type="simple"><object-id content-type="arpha" xlink:type="simple">0511C49E-BF5D-59C3-B7B1-2EC6D8056FD2</object-id><label>Supplementary material 3</label><caption><p>Holotype of <italic><tp:taxon-name><tp:taxon-name-part taxon-name-part-type="genus" reg="Mycetia">Mycetia</tp:taxon-name-part> <tp:taxon-name-part taxon-name-part-type="species" reg="saxicola">saxicola</tp:taxon-name-part></tp:taxon-name></italic> Z.Q.Song &amp; D.X.Xu</p></caption><statement content-type="dataType"><label>Data type</label><p>jpg</p></statement><media xlink:href="phytokeys-267-233_article-175218__-s003.jpg" mimetype="image" mime-subtype="jpeg" position="float" orientation="portrait" xlink:type="simple" id="oo_1486926.jpg"><uri content-type="original_file" xlink:type="simple">https://binary.pensoft.net/file/1486926</uri></media><permissions><license xlink:type="simple"><license-p>This dataset is made available under the Open Database License (http://opendatacommons.org/licenses/odbl/1.0/). The Open Database License (ODbL) is a license agreement intended to allow users to freely share, modify, and use this Dataset while maintaining this same freedom for others, provided that the original source and author(s) are credited.</license-p></license></permissions><attrib specific-use="authors">Zhuqiu Song, Buyun Zhang, Xiaokai Xiong, Dongxian Xu</attrib></supplementary-material></tp:treatment-sec><ref-list><ref id="B12"><mixed-citation xmlns:xlink="http://www.w3.org/1999/xlink" xlink:type="simple">IUCN (<year>2024</year>) Guidelines for using the IUCN Red List categories and criteria. Version 16. Prepared by the Standards and Petitions Committee. <ext-link xlink:href="https://www.iucnredlist.org/resources/redlistguidelines" ext-link-type="uri" xlink:type="simple">https://www.iucnredlist.org/resources/redlistguidelines</ext-link></mixed-citation></ref></ref-list></tp:taxon-treatment>
