# Supplementary material for: ﻿Mycetia saxicola (Rubiaceae), a new species with cauliflory from limestone areas in Yunnan, China, supported by morphological and molecular data
Source: PhytoKeys. 2025 Dec 8;267:233–48. doi: 10.3897/phytokeys.267.175218 (PMC12706492; doi:10.3897/phytokeys.267.175218)
Supplement: Supplementary material 1 — Voucher information for the DNA samples in the present study [file phytokeys-267-233_article-175218__-s001.xlsx]

## Sheet: Sheet1
No.	Group	Genus	Species	Sample	atpB-rbcL	ndhF	rbcL	rps16	trnTF	Voucher
1	Argostemmateae	Argostemma Wall.	Argostemma bifolium Ridl.	Argostemma_bifolium	FJ695344	FJ695283	FJ695220	KP212839	FJ695396	B. & K. Bremer 1797 (S)
2	Argostemmateae	Argostemma Wall.	Argostemma brachyantherum Stapf	Argostemma_brachyantherum	FJ695345	FJ695284	FJ695221	FJ695252	FJ695397	Beaman 8931 (S)
3	Argostemmateae	Argostemma Wall.	Argostemma geesinkii B.Bremer	Argostemma_geesinkii	FJ695347	FJ695285	FJ695223	FJ695253	FJ695398	Beaman 8935 (S)
4	Argostemmateae	Argostemma Wall.	Argostemma gracile Stapf	Argostemma_gracile	FJ695348	FJ695286	FJ695224	FJ695254	FJ695399	Beaman 8885 (S)
5	Argostemmateae	Argostemma Wall.	Argostemma hookeri King	Argostemma_hookeri	FJ695349	FJ695287	FJ695225	FJ695255	FJ695400	Wanntorp 88-27 (S)
6	Argostemmateae	Argostemma Wall.	Argostemma parvifolium Benn.	Argostemma_parvifolium	FJ695351	FJ695289	FJ695227	FJ695257	FJ695402	B. & K. Bremer 1811 (S)
7	Argostemmateae	Argostemma Wall.	Argostemma parvifolium var. involucratum (Hemsl.) Bakh.f.	Argostemma_parvifolium_var_involucratum	FJ695350	FJ695288	FJ695226	FJ695256	FJ695401	Wanntorp 3047 (S)
8	Argostemmateae	Argostemma Wall.	Argostemma psychotrioides Ridl.	Argostemma_psychotrioides	FJ695352	FJ695290	FJ695228	FJ695258		B. & K. Bremer 1744 (S)
9	Argostemmateae	Argostemma Wall.	Argostemma rupestre Ridl.	Argostemma_rupestre	FJ695353	KP212782	FJ695229	FJ695259	KP212865	B. & K. Bremer 1675 (S)
10	Argostemmateae	Argostemma Wall.	Argostemma yappii King	Argostemma_yappii_KY378693	KY378693	KY378693	KY378693	KY378693	KY378693	B. & K. Bremer 1609 (S)
11	Argostemmateae	Clarkella Hook.f.	Clarkella nana (Edgew.) Hook.f.	Clarkella_nana			KX910834			Wang 1471
12	Argostemmateae	Leptomischus Drake	Leptomischus primuloides Drake	Leptomischus_primuloides			KX527450			CPG62354
13	Argostemmateae	Mouretia Pit.	Mouretia inaequalis (H.S.Lo) Tange	Mouretia_inaequalis_H202						Z.Q. Song 2022003 (IBSC)
14	Argostemmateae	Mouretia Pit.	Mouretia larsenii Tange	Mouretia_larsenii	FJ695367	FJ695306	FJ695236	FJ695267	FJ695410	Beusekom et al. 4743 (P)
15	Argostemmateae	Mouretia Pit.	Mouretia vietnamensis Tange	Mouretia_vietnamensis	KP212713	KP212792	KP212818	KP212845	KP212874	Razafimandimbison et al. 748 (S)
16	Argostemmateae	Mycetia Reinw.	Mycetia anlongensis H.S.Lo	Mycetia_anlongensis_H292						Z.Q. Song & B.Y. Zhang JZ20231434 (IBSC)
17	Argostemmateae	Mycetia Reinw.	Mycetia bracteata Hutch.	Mycetia_bracteata_cd07	KP212714	KP212793	KP212819	KP212846	KP212875	Steward & Cheo 1105 (S)
18	Argostemmateae	Mycetia Reinw.	Mycetia brevipes F.C.How ex H.S.Lo	Mycetia_brevipes_H300						Z.Q. Song & Z.C. Jin 2023023 (IBSC)
19	Argostemmateae	Mycetia Reinw.	Mycetia brevisepala H.S.Lo	Mycetia_brevisepala_H307						Z.Q. Song & B.Y. Zhang JZ20231014 (IBSC)
20	Argostemmateae	Mycetia Reinw.	Mycetia cauliflora Reinw.	Mycetia_cauliflora_bg54	FJ695368	FJ695307	FJ695237	FJ695268	FJ695411	Larsen et al. 46287 (AAU)
21	Argostemmateae	Mycetia Reinw.	Mycetia cauliflora Reinw.	Mycetia_cauliflora_cd09	KP212716	KP212795	KP212821	KP212848	KP212877	Axelius 367 (S)
22	Argostemmateae	Mycetia Reinw.	Mycetia cauliflora Reinw.	Mycetia_cauliflora_cv98	KP212715	KP212794	KP212820	KP212847	KP212876	Swenson et al. 1285 (S)
23	Argostemmateae	Mycetia Reinw.	Mycetia dagohoyana Dela Bajan, Tandang & Alejandro	Mycetia_dagohoyana_HI-003	-	-	-	MT013337	MN966505	D. Tandang HI-003
24	Argostemmateae	Mycetia Reinw.	Mycetia effusa (Pit.) Razafim. & B.Bremer	Mycetia_effusa_ca14	KP212718	KP212797	KP212823	KP212850	KP212879	Teng 90857 (L)
25	Argostemmateae	Mycetia Reinw.	Mycetia faberi (Hemsl. ex F.B.Forbes & Hemsl.) Razafim. & B.Bremer	Mycetia_faberi_ca10	KP212724	KP212803	KP212829	KP212856	KP212885	Krüger et al. 23 (S)
26	Argostemmateae	Mycetia Reinw.	Mycetia faberi (Hemsl. ex F.B.Forbes & Hemsl.) Razafim. & B.Bremer	Mycetia_faberi_ca15	KP212719	KP212798	KP212824	KP212851	KP212880	D.E. Boufford & Bartholomew 24308 (L)
27	Argostemmateae	Mycetia Reinw.	Mycetia faberi (Hemsl. ex F.B.Forbes & Hemsl.) Razafim. & B.Bremer	Mycetia_faberi_ca19	KP212726	KP212805	KP212831	KP212858	KP212887	Krüger et al. 22 (S)
28	Argostemmateae	Mycetia Reinw.	Mycetia faberi (Hemsl. ex F.B.Forbes & Hemsl.) Razafim. & B.Bremer	Mycetia_faberi_cc61	KP212720	KP212799	KP212825	KP212852	KP212881	D.E. Boufford & B. Bartholomew 24308 (AAU)
29	Argostemmateae	Mycetia Reinw.	Mycetia faberi (Hemsl. ex F.B.Forbes & Hemsl.) Razafim. & B.Bremer	Mycetia_faberi_H314						Z.Q. Song & B.Y. Zhang JZ20231012 (IBSC)
30	Argostemmateae	Mycetia Reinw.	Mycetia fangii K.J.Yan & Z.Q.Song	Mycetia_fangii_H183						Tianlin Exped. 451029130808048 (IBSC)
31	Argostemmateae	Mycetia Reinw.	Mycetia glandulosa Craib	Mycetia_glandulosa_H316						Z.Q. Song & B.Y. Zhang JZ20230945 (IBSC)
32	Argostemmateae	Mycetia Reinw.	Mycetia gracilis Craib	Mycetia_gracilis_bg53	FJ695371	FJ695311	FJ695240	FJ695271	FJ695414	Larsen et al. 44635 (AAU)
33	Argostemmateae	Mycetia Reinw.	Mycetia gracilis Craib	Mycetia_gracilis_bg56	FJ695372	FJ695312	FJ695241	FJ695272	FJ695415	Larsen et al. 43706 (AAU)
34	Argostemmateae	Mycetia Reinw.	Mycetia gracilis Craib	Mycetia_gracilis_H313						Z.Q. Song & B.Y. Zhang JZ20230999 (IBSC)
35	Argostemmateae	Mycetia Reinw.	Mycetia hirta Hutch.	Mycetia_hirta_H67						Z.Q. Song 2017003 (IBSC)
36	Argostemmateae	Mycetia Reinw.	Mycetia javanica Reinw. ex Korth.	Mycetia_javanica_bg55	FJ695370	FJ695309	FJ695239	FJ695270	FJ695413	Larsen et al. 43970 (AAU)
37	Argostemmateae	Mycetia Reinw.	Mycetia longiflora F.C.How ex H.S.Lo	Mycetia_longiflora_H315						Z.Q. Song & B.Y. Zhang JZ20231002 (IBSC)
38	Argostemmateae	Mycetia Reinw.	Mycetia macrocarpa F.C.How ex H.S.Lo	Mycetia_macrocarpa_H293						Z.Q. Song & B.Y. Zhang JZ20231436 (IBSC)
39	Argostemmateae	Mycetia Reinw.	Mycetia malayana (G.Don) Craib	Mycetia_malayana_L62	AJ234033	FJ695310		AF002771	AF152622	Larsen 42486 (UPS)
40	Argostemmateae	Mycetia Reinw.	Mycetia mindanaensis (Elmer) Govaerts	Mycetia_mindanaensis_14-836				MT013344	MN966511	U. dela Bajan 14-836
41	Argostemmateae	Mycetia Reinw.	Mycetia nepalensis H.Hara	Mycetia_nepalensis_H299						B.Y. Zhang et al. JZ20231377 (IBSC)
42	Argostemmateae	Mycetia Reinw.	Mycetia pubifolia (Pit.) Razafim. & B.Bremer	Mycetia_pubifolia_ca16	KP212721	KP212800	KP212826	KP212853	KP212882	Cuong 428 (L)
43	Argostemmateae	Mycetia Reinw.	Mycetia pubifolia (Pit.) Razafim. & B.Bremer	Mycetia_pubifolia_ca17	KP212722	KP212801	KP212827	KP212854	KP212883	Kainulainen et al. 25 (S)
44	Argostemmateae	Mycetia Reinw.	Mycetia pubifolia (Pit.) Razafim. & B.Bremer	Mycetia_pubifolia_cc60	KP212723	KP212802	KP212828	KP212855	KP212884	Swenson et al. 1246 (S)
45	Argostemmateae	Mycetia Reinw.	Mycetia saxicola sp. nov.	Mycetia_saxicola_H291						Z.Q. Song & B.Y. Zhang JZ20231427 (IBSC)
46	Argostemmateae	Mycetia Reinw.	Mycetia sinensis Craib	Mycetia_sinensis_H144						Napo Exped. 451026141031038 (IBSC)
47	Argostemmateae	Mycetia Reinw.	Mycetia tonkinensis (Pit.) Razafim. & B.Bremer	Mycetia_tonkinensis_cc59	KP212728	KP212807	KP212833	KP212860	KP212889	N.N. Thin et al. 3285 (AAU)
48	Argostemmateae	Mycetia Reinw.	Mycetia tonkinensis (Pit.) Razafim. & B.Bremer	Mycetia_tonkinensis_cc63	KP212717	KP212796	KP212822	KP212849	KP212878	N.N. Thin et al. 2353 (AAU)
49	Argostemmateae	Mycetia Reinw.	Mycetia tonkinensis (Pit.) Razafim. & B.Bremer	Mycetia_tonkinensis_cc60	KP212729	KP212808	KP212834	KP212861	KP212890	N.N. Thin et al. 3390 (AAU)
50	Argostemmateae	Mycetia Reinw.	Mycetia yunnanica H.S.Lo	Mycetia_yunnanica_H303						Z.Q. Song & Z.C. Jin 2023040 (IBSC)
51	Argostemmateae	Neohymenopogon Bennet	Neohymenopogon parasiticus (Wall.) Bennet	Neohymenopogon_parasiticus_bf64	FJ695373	FJ695313	FJ695242	FJ695273	FJ695416	Vidal 5729 (P)
52	Argostemmateae	Neohymenopogon Bennet	Neohymenopogon parasiticus (Wall.) Bennet	Neohymenopogon_parasiticus_bk78	FJ695374	FJ695314	FJ695243	FJ695274	FJ695417	B. Bremer 2743 (UPS)
53	Argostemmateae	Neohymenopogon Bennet	Neohymenopogon parasiticus (Wall.) Bennet	Neohymenopogon_parasiticus_OR789705	OR789705	OR789705	OR789705	OR789705	OR789705	unknown
54	outgroup	Paederia L.	Paederia foetida L.	Paederia_foetida_NC_062416	NC062416	NC062416	NC062416	NC062416	NC062416	ZH026
55	outgroup	Dunnia Tutcher	Dunnia sinensis Tutcher	Dunnia_sinensis_MN883829	MN883829	MN883829	MN883829	MN883829	MN883829	R.J. Wang et al. 4395 (IBSC)
