# Supplementary material for: ﻿Mycetia saxicola (Rubiaceae), a new species with cauliflory from limestone areas in Yunnan, China, supported by morphological and molecular data
Source: PhytoKeys. 2025 Dec 8;267:233–48. doi: 10.3897/phytokeys.267.175218 (PMC12706492; doi:10.3897/phytokeys.267.175218)
Supplement: Supplementary material 2 — Concatenated dataset of five plastid DNA regions (atpB-rbcL, ndhF, rbcL, rps16, and trnTF) [file phytokeys-267-233_article-175218__-s002.fasta]

>Mycetia_brevipes_H300
ggcgggacttcttctttttccaacggcaacaaaaaatcttcgtcgtatgtggtcttttca
gagtgttttattgttaagtctagtcatgcttttttcaatcaatctatctattcatcaaat
aaatagaaattttatctatcaacatgtctggtcttgggttattattaatgatttttcttt
agaattcggctatttgatcgatccacttacttctattatgtcaatattaatcactactgt
tggaattatggttcttatttatagtgataattatatgtctcatgatcaatcgtatttgag
attttttgcttatatgagttttttcagtacttccatgttgggattagttactagttctaa
tttaatacaaatttatattttttgggaattggtgggggtatgttcttatctattaatagg
attttggtttacacgacctcttgcagcaaatgcttgtcaaaaagcttttgtaactaatcg
tataggggattttggtttattattaggaattttgggttttttttggataacaggtagttt
cgaatttcgggatctattcgaaatattcaataacttgattgttgataatgaagtgaattt
tttatttgttactttgtgtgctgttctattatttgcgggtgccattgctaaatctgcaca
atttccccttcatgtatggttacctgatgctatggaggggcccactcccatttctgctct
tatacatgctgctaccatggtagcagcgggaatttttcttgtagcccggcttcttcctct
tttcatagttataccttacataatgaatttcatttcgttagtaggaataataacagtatt
attaggagctactttagctcttgctcaacaagacattaagagaggtttagcctattccac
aatgtctcaattgggttatatgatgctagctctgggtatggggtcttatcgaagtgcttt
atttcatttgattactcatgcctattctaaagccttattatttttaggatctggatccat
tattcactcaatggaaacagttgttgggtattctccccataaaagtcaaaatatggctct
tatgggaggtttaacaaaacatgtaccaattaccaaaagcacttttttagtaggtacact
ttctatttgtggtattccaccgttggcttgtttttggtccaaagatgaaattcttactga
cacttggttatattcaactagttttgcaataatagcttgggttaccgcgggattaactgc
attttatatgtttcggatctatttacttacttttgaagggcattttggtgttcaggttca
aaattacattggtaaacaaaaaatccccttcgattcactatctctgtggggtaagggagt
ttctaaaagaattaacaaaaataaaaattttagtttattaactaaggaacgttcctcttt
tttgaaaaaaaagatatattcaattgatgatcgtgctagaaatgtgacacgccactttat
tactattgttcattttgagaataaaaaaaaaatttcctatccttatgaatcggacaatac
tatgttattccctctacttgtgttgtgtctatttactttgttcgttggggctataggaat
tcctttaagtcaagaaggggtaaatttagatatattatctaaatggttaactccgtctat
aaatatttttcctcaaaaattgaaaaattcgtaccaattcatcgaatttttcaacgatgc
cgttttttcggtcagtatagcttctttaggaatatttatagcagcccttttatataaatc
gtcctattcctctttactaaatttggatttaattaattcagttcttaaaatgaaaagtgg
ttctaagagactcctttgggacaaaattataaatacaatatataattggtcatataatcg
tgcttatatagactccttttatacaatgtctttaactggaggaataagaaaatccgccga
atttattcatttttttgatcgacgggtaattgatggaattacgaatgtgtttggtgttat
tactttctttgttatcgaattcaaaccaaaaacaaatagccgacagcgagtcgatcggtt
aattcaagttaattgaataagacatgagagttaacaacccatttgattgttatcattcaa
ttgaatccaattcaattgtttcaataaagaaacagtgaatttgaaaaataggtttttcaa
atttttagaatctcaagtggatgaataagaatcttgagaaagcctttcatttgtttatca
ttatagataatcccatctatattatctattctatggaattcgaacccgagttctatttac
attacgattcattaatttctatcggattcaaaaagggtaaattgggttgcgttatatata
tgaaagggtatacaataatgatgtatttggcaaatcatatggtctaataatcaaacattc
tgattagttgataattttagtattggttgggaattttgtgaaagattcctgtgaaaaatt
gcattaacaacgaattcgtgtcgagtagaccttgttgttgtgagaattcttaattc????
?????????????????agccggctatcggaatcgaaccgatgaccatcgcattacaaat
gcgatgctctaacctctgagctaagcgggctcatataa--------------tatccatt
ttagatctatagaggaattaactaaattattagaagcttagttattaacttctatttctt
atctagttagagtcgagatgaattgaatatctaaaatcatggattttcaaatcaataatc
aatattgaatattttaaaatattataaaacacaac---------------gattaataga
gcgatatagaatttggatttatttatcactaatacaaatacaattcgaatattattcaat
tggatatatcttttattatttgagttttagataattaaagttttcgtttttgaattcaaa
tgacatttgaacttctttttattgtattattttatttgattctatatcatatagttccaa
ttacgaatggttagttataactaatgagacattccctactttgattcataaagaggtaag
tagtaaaggccgaaattaagatgat-aaaaaagaatcgaaccttcaagtatttaaaatta
catcgaaaatgtgagagttagatatatttaccttggatatatccatccatattgaattgc
agatacagaaatggtagaatcatagtcgattggaccaaatccaaagatggttctcctata
gtcctatagaaggtaggtaagaaataaacaaaaagattttttcgagataggaatctggta
tctaatgaattcaatgatttcagtataaatgaaagaaaaaaagaaacgccatcacaatga
aatttgaatctcaacacaaaacgaagggggatatggcgaaattggtagacgctacggact
taattggattgggccttggtatggaaacccgctgagtgagaactttcaaattcagagaaa
ccctggaattaataaaaaggggcaatcctgagccaaatcctattttccgaaaacaaaggt
tcagaaagtgaaaaaggggataggtgcagagactcaatggaagctgttctaacaaatgga
gttggctacggtagtcgagaagtctttccatcaaaaatccataattcataaagtataagt
attaaggatgaagtgaaggataaacgtatatacatacgtagtgaataatatattaaatga
gtaatgacagcccaaatgaatctatattttttctatgaaaaaataaagaattgttgttaa
tagattccacgtttaagaaagaatcgaatattcattgatcaaatgattcactccatagtc
tgatagatcttttcacgaactgattaatcggacgagaataaagatagagtcccattctac
atgtcaatgtcggcaacaatgaaatttatagttaagaggaaaatccgtcgactttgaaaa
tcgtgagggttcaagtccctctatccccaaatagactatttgactctccaactatctatt
tacctatcccttttttgttatccgttcaaaatgccttatcgattcactctattctcttag
aagtgatcgcgtcgaaaatgtccttttcttagcacacctatatgatatacatacaaatta
acatgtttgagcaagaaatccccatttgaatgatttacaatctatataattacttaatta
ctgaaattaccaaagttctctttttcaagatacaagacaagcaatttcagtacctaaata
aaacttaggaattccctttctttcttttaattgacacagtccctattttcgagtaaaatg
agaatgctacattgggacgggtcgggatagctcagctggtagagcagaggactgaaaatc
ctcgtgtcaccagttcaaatctggttcctggcactgatatcttggcagcattccgagtaa
ctcctcaacccggagttccaccggaagaagcaggggccgcggtagctgccgagtcttcta
ctggtacatggacaactgtatggacggatggacttaccagtctggatcggtacaaagggc
gatgctaccacatcgagccagttcctggagaagaagagcaatatattgcttatgtagctt
accccttagacctttttgaagaaggctctgttactaacatgtttacttccatcgtaggta
atgtatttgggttcaaagccctgcgcgccctacgtctggaagatttgcgaattcccattg
cttatgttaaaaccttccaaggaccgcctcatggcattcaggtagagagagataaattga
acaagtatggtcgtcccctgttgggatgtactattaaacctaaattaggtttatctgcta
aaaactacggtagagcagtttatgaatgccttcgtggtggacttgattttaccaaggatg
atgaaaacgtgaactcccaaccatttatgcgttggagagatcgtttcttattttgtgccg
aagcgctttataaagcgcaggctgaaacaggtgaaatcaaagggcattacttgaatgcta
ctgcaggtacatgcgaagacatgatgaaaagagctgtatttgctcgagaattgggagttc
ctatcgtaatgcatgattacttaacagggggattcactgcaaatactaccttggctcatt
attgccgagataatggcttacttcttcacattcaccgtgcaatgcatgcagttattgata
ggcagaagaatcatggtatgcacttccgcgtactagctaaagcgttacgtatgtctggcg
gagatcatgttcacgccggtactgtggtagggaaacttgaaggcgaaagagatatcactt
tgggctttgttgatttactgcgcgatgattatattgaaaagatcgctcccgcggtattta
tttcactcaagattgggtctctatgccgggtgttctgcctgtggcttcaggaggtattca
tgtttggcatatgcctgctctgacggagatttttggagatgattcggtactacagttcgg
tggaggaactttgggacatgttaaaacttcgtttgaaacgatgtggtagaaagcaacgtg
cgacttgaagggcccgatctattgtggattctttcttttatccaccattttatatttcta
ta-ttaagtaaaggtgctcgtgactcgacatcagttggtaatgtaaatagtccatggtgg
agctcgagtagaatgtattaattcatttttcggagcaagaatctagggttaatgcaaatc
aataaattggaacaacttcgtgaatatctcttagatataaaaatcgaaaggatcccagtc
gagcaaattcttcagtaaaaaggaaaattggttggaattaatcaaactttttcgacacaa
agtgtatcacacgggaatccatcgttcgtaagattcttgtctagaaggaaatccaaaata
aggggtatgttgctaccatttttaaaggattaagaagcaccgaaggaatgtctaaaccta
atgattgataaaggatcccaaaacaaggaaacaccgcctcaataactgctgggccagatt
taagaatccaaatctatttttaaacgagagacaaacgaaatggcgggtgtaaagaccact
caataaatgaaattgcctagctatagttctttgagctatttaaatttaatttgagttatg
agtacgaattatctcttttttcattttcaagaacgaagaagaaaaaaagatttaaatcat
agtctaattgatttgatgattttatggatccttttttcatttattagaattttatacata
gataaaacttcggatcaaattctttgttctcgagccgtacgaggagaaaacttcctatac
gtttctaggaggggtattattcatctacatctatctcaatgagctgtctatcgaatcgtt
gcaattgatgttcgatcccgaagagaaggaaaagatcttcaaaaagtgggtttttatgat
cccataaagaatcaaacttatttaaatgttcctgctattctatatttccttgaaaggggt
gctcaacttacagggaccgttcaggatctttttaaaaaggcgtgggattttaaggaactt
cgccctaatcaaagttaa?????????
>Mycetia_faberi_H314
ggcgggacttcttctttttccaacggcaacaaaaaatcttcgtcgtatgtggtcttttca
gagtgttttattgttaagtctagtcatgcttttttcaatcaatctatctattcagcaaat
aaatagaaattttatctatcaacatgtctggtcttgggttattattaatgatttttcttt
agaattcggctatttgatcgatccacttacttctattatgtcaatattaatcactactgt
tggaattatggttcttatttatagtgataattatatggctcatgatcaatcgtatttgag
attttttgcttatatgagttttttcagtacgtctatgttgggattagttactagttctaa
tttaatacaaatttatattttttgggaattggtgggggtatgttcttatctattaatagg
attttggtttacacgacctcttgcagcaaatgcttgtcaaaaagcttttgtaactaatcg
tataggggattttggtttattattaggaattttgggttttttttggataacaggtagttt
cgaatttcgggatctattcgaaatattcaataacttgattgttgataatgaagtgaattt
tttatttgttactttgtgtgctggtctattatttgcgggtgccattgctaaatcggcaca
atttccccttcatgtatggttacctgatgctatggaggggcccactcctatttctgctct
tatacatgctgctaccatggtagcagcgggaatttttcttgtagcccggcttcttcctct
tttcatagttataccttacataatgaatttcatttcgttagtaggaataataacagtatt
attaggagctactttagctcttgctcaacaagacattaagagaggtttagcctattccac
aatgtctcaattgggttatatgatgctagctctgggtatggggtcttatcgaagtgcttt
atttcatttgattactcatgcctattccaaagccttattatttttaggatctggatccat
tattcactcaatggaaacagttgttgggtattctccccataaaagtcaaaatatggctct
tatgggcggtttaacaaaacatgtaccacttaccaaaagcacttttttagtaggtacact
ttctatttgtggtattccaccgttggcttgtttttggtccaaagatgaaattcttactga
tacttggttatattcaactagtttcgcaataatagcttgggttaccgcgggattaactgc
attttatatgtttcggatctatttacttacctttgaagggcattttggtgttcaggttca
aaattacattggtaaacaaaaaatccccttctattcactatctctatggggtaagggagt
ttctaaaagaattaacaaaaataaaaattttagtttattaactaaggaacgttcctcttt
tttttcaaaaaagatatattcaattgatgatcgtgctagaaatgtgacacgccactttat
tactattgttcattttgagaataaaaaaagattttcctatccttatgaatcggacaatac
tatgttattccctctacttgtgttgtgtctatttactttgttcgttggggctataggaat
tcctttaagtcaagaaggggtaaatttagatatattatctaaatggttaactccggctat
aaatctttttcctcaaaaattgaaaaattcgatgaattggtacgaatttttcaacgatgc
cgttttttcggtcagtatagcttcgttaggaatatttatagcagcccttttatataaatc
gtcctattcctctttactaaatttggatttaattaattcagttcttaaaacgaaaagtgg
ttctaagagactcgtttgggacaaaattataaatacaatatataattggtcatataatcg
tgcttatatagattccttttatacaatgtctttaactggaggaataagaaaatccgccga
atttattcatttttttgatcgacgggtaattgatggaattacgaatgtgtttggtgttat
tactttctttgttatcgaattcaaaccaaaaacaaatagccgacagcgagtcgatcggtt
aattcaagttaattgaataagacatgagagttaacaacccatttgattgttatcattcaa
ttgaatccaattcaattgtttcaataaagaaacagtgaatttgaaaaataggtttttcaa
atttttagaatctcaagtggatgaataagaatcttgagaaagcctttcatttgtttatca
ttatagataatcccatctatattatctattctatggaattcgaacccgagttctatttac
attacgattcattaatttctatcggattcaaaaagggtaaattgggttgcgttatatata
tgaaagggtatacaataatgatgtatttggcaaatcatatggtctaataatcaaacattc
tgattagttgataattttagtattggttgggaattttgtgaaagattcctgtgaaaaatt
gcattaacaacgaattcgtgtcgagtagaccttgttgttgtgagaattcttaattc????
?????????????????agccggctatcggaatcgaaccgatgaccatcgcattacaaat
gcgatgctctaacctctgagctaagcgggctcatataaatccattttagatctatctatt
ttagatctatagaggaattaaataaattattagaagcttagttattaactattatttctt
atctagttagagtcgagatgaattgaatatctaaaatcatggattttcaaatcaataatc
aatattgactattataaaatattataaaacataacgattaatagagcgatgattaataga
gcgatatagaatttggatttatttatcactaatacaaattcaatttgaatattattcaat
tggatatatcttttattatttgagttttagataattaaagttttcgtttttgaattcaaa
tgacatttgaacttctttttattgtatttttttattttattctatatcatatagttccaa
ttacgaatggttagttataactaatgagacattccctactttgattcataaagaggtaag
tagtaaaggccgaaattaagatgataaaaaaaaaatcgaaccttcaagtatttaaaatta
catcaaaaacgtgacagttagatatatttaccttggatatatccatccatattgaattgc
agatacagaaatggtagaatcatagtcgattggactaaatccaaagatggttctcctata
gtcctatagaaggtaggtaagaaataaacaaaaacattttttcgagataggaatctcgta
tctaatgaattcaatgatttcagtataaatgaaagaaaaaaagaaacgccatcacaatga
aatttgaatctcaacacaaaacgaagggggatatggcgaaattggtagacgctacggact
taattggattgggccttggtatggaaacccgctgagtgagaactttcaaattcagagaaa
ccctggaattaataaaaaggggcaatcctgagccaaatcctattttccgaaaacaaaggt
tcagaaagtgaaaaaggggataggtgcagagactcaatggaagctgttctaacaaatgga
gttggctgcggtagtcgaaaagtctttccatcaaaaagtcataattcataaagtataagt
attaaggatgaagtgaaggataaacgtatatacatacgtagtgaataatatattaaatga
gtaatgacagcccgaatgaatctatattttttctatgaaaaaataaagaattgttgttaa
tagattccacgtttaagaaagaatcgaatattcattgatcaaatgattcactccatagtc
tgatagatcttttcacgaactgattaatcggacgagaataaagatagagtcccattctac
atgtcaatgtcggcaacaatgaaatttatagttaagaggaaaatccgtcgactttgaaaa
tcgtgagggttcaagtccctctatccccaaatagactattcgactctccaactatctatt
tacctatcccttttttgttatccgttcaaaatgccttatcga-tcactctattctcttag
aagtgatcgcgtcgaaaatgtccttttcttatcacacctatatgatatacatacaaatga
acatgtttgagaaagaaatccccatttgaatgatttacaatctatataattacttaaata
ctgaaattaccaaagttctcttttttaagatacaagccaagcaatttcagtacctaaata
aaacttaggaattccctttctttctttttattgacacagtccctattttcgagtaaaatg
agaatgctacattgggacgggtcgggatagctcagctggtagagcagaggactgaaaatc
ctcgtgtcaccagttcaaatctggttcctggcactgatatcttggcagcattccgagtaa
ctcctcaacccggagttccaccggaagaagcaggggccgcggtagctgccgagtcttcta
ctggtacatggacagctgtatggacggatggacttaccagtctggatcgttacaaagggc
gatgctaccacatcgagccagttcctggagaagaagagcaatttattgcttatgtagctt
accccttagacctttttgaagaaggctctgttactaacatgtttacttccatcgtaggta
atgtatttgggttcaaagccctgcgcgccctacgtctggaagatttgcgaattcccattg
cttatgttaaaaccttccaaggaccgcctcatggcattcaggtagagagagataaattga
acaagtatggtcgtcccctgttgggatgtactattaaacctaaattaggtttatctgcta
aaaactacggtagagcagtttatgaatgccttcgtggtggacttgattttaccaaagatg
atgaaaacgtgaactcccaaccatttatgcgttggagagatcgtttctgcttttgtgccg
aagcactttataaagcgcaggctgaaacaggtgaaatcaaagggcattacttgaatgcta
ctgcaggtacatgcgaagaaatgatgaaaagagctgtatttgctcgagaattgggagttc
ctatcgtaatgcatgattacttaacagggggattcactgcaaatactaccttggctcatt
attgccgagataatggcttacttcttcacattcaccgtgcaatgcatgcagttattgata
ggcagaagaatcatggtatgcacttccgcgtactagctaaagcgttacgtatgtctggcg
gagatcatgttcacgccggtactgtggtagggaaacttgaaggcgaaagagatatcactt
tgggctttgttgatttactgcgcgatgattatattgaaaagatcgctcccgcggtattta
tttcactcaagattgggtctctatgccgggtgttctgcctgtggcttcaggaggtattca
tgtttggcatatgcctgctctgacggagatttttggagatgattcggtactacagttcgg
tggaggaactttgggacatgttaaaacttcgtttgaaacgatgtggtagaaagcaacgtg
cgacttgaagggcccgatctattgtggattctttcttttatccaccattttatatttct-
----------aagatgctagtgactcgacatcagttggtaatggaaatagtccatggtgg
agctcgagtagaatgtattaattcatttttcggagcaagaatctagggttaatgcaaatc
aataaattggaacaacttcgtgaatatctcttagatataaaaatcgaaaggatcccagtc
gagcaaattcttcagtaaaaaggaaaattggttggaattaatcaaactttttcgacacaa
agtgtatcacacgggaatccatcgttcgtaagattcttgtctagaaggaaatccaaaata
aggggtatgttgctaccatttttaaaggattaagaagcaccgaaggaatgtctaaaccta
atgattgataaaggatcccaaaacaaggaaacaccgcctcaataactgctgggacagatt
taagaatccaaatctatttttaaacgagagacaaacgaaatggcgggtgtaaagaccact
caataaatgaaattgcctagctatagttctttgagctatttaaatttaatttgagttatg
agtacgaattatctcttttttcattttcaagaacgaagaagaaaaaaagatttaaatcat
agtctaattgatttgatgattttatggatccttttttcatttattagaattttatacata
gataaaacttcggatcaaattctttgttctcgagccgtacgaggagaaaacttcctatac
gtttctaggaggggtattattcatctacatctatctcaatgagctgtctatcgaatcgtt
gcaattgatgttcgatcccgaagagaaggaaaagatcttcaaaaagtgggtttttatgat
cccataaagaatcaaacttatttaaatgttcctgctattctatatttccttgaaaggggt
gctcaacttacagggaccgttcaggatctttttaaaaaggcgtgggattttaaggaactt
cgccctaatcaaagtcaatttaattaa
>Mycetia_yunnanica_H303
ggcgggacttcttctttttccaacggcaacaaaaaagcttcgtcgtatgtggtcttttca
gagtgttttagtgttaagtctagtcatgtttttttcaatcaatctatctattcagcaaat
aaatagaaattttatctatcaacatgtctggtcttgggttattattaatgatttttcttt
agaattcggctattttatcgatccacttacttctattatgtcaatactaatcactactgt
tggaattatggttcttatttatagtgataattatatggctcatgatcaatcatatttgag
attttttgcttatatgagttttttcagtacttcgatgttgggattagttactagttctaa
tttaatacaaatttatattttttgggaattggtgggggtatgttcgtatctattaatagg
attttggtttacacgacctcttgcagcaaatgcttgtcaaaaagcttttgtaactaatcg
tataggggattttggtttattattaggaattttgggttttttttggataacaggtagttt
cgaatttcgggatctattcgaaatattcaataacttgattgttgataatgaagtgaattt
tttatttgttactttgtgtgctgttctattatttgcgggtgccgttgctaaatctgcaca
atttccccttcatgtatggttaccggatgctatggaggggcccactcctatttctgctct
tatacatgctgctaccatggtagcagcgggaatttttcttgtagcccggcttcttcctct
tttcatagttataccttacataatgaatttcatttcgttagtaggaataataacagtatt
gttaggagctactttagctcttgctcaacaagacattaagagaggtttagcctattccac
aatgtctcaattgggttatatgatgctagctctgggtatgggttcttatcgaagtgcttt
atttcatttgattactcatgcctattccaaagccttattatttttaggatctggatccat
tattcactcaatggaaacggttgttgggtattctccccataaaagtcaaaatatggctct
tatgggaggtttaacaaaacatgtaccaattaccaaaagcacttttttagtaggtacact
ttctatttgtggtattccaccgttggcttgtttttggtccaaagatgaaattctgactga
tacttggttatattcaactagtttcgcaataatagcttgggttaccgcgggattaactgc
attttatatgtttcggatctatttacttacttttgaagggcattttggtggtcaggttca
aaattacattggtaaacaaaaaatccccttctattcactatctctatggggtaagggagt
ttctaaaagaattaacaaaaataaaaattttagtttattaactaaggaacgttcctcttt
tttttcaaaaaagatatattcaattgatgatcgtgctagaaatgtgacacgccactttat
tactattgttcattttgagaataaaaaaaaagattcctatccttatgaatcggacaatac
tatgttattccctctacttgtgttgtgtctatttactttgttcgttggggctataggaat
tcctttaagtcaagaaggggtaaatttagatatattatctaaatggttaactccgtctat
aaatctttttcctcaaaaattaaagaattcgattaattggtacgaatttttcaacgatgc
cgttttttcggtcagtatagcttcgttaggaatatttatagcagcccttttatataaatc
gtcctattcctctttactaaatttggatttaattaattcagttcttaaaacgaaaagtgg
ttctaagagactcctttgggacaaaattataaatacaatatataattggtcatataatcg
tgcttatatagattccttttatacaatgtctttaactggaggaataagaaaatctgccga
attgattcatttttttgatcgacgggtaattgatggaattacgaatgtgtttggtgttat
tactttttttgttatcgaattcaaaccaaaaacaaatagccgacagcgagtcgatcggtt
aattcaagttaattgaataagacatgagagttaacaacgcatttgattgttatcattcaa
ttgaatccaattcaattgtttcaataaagaaacagtgaatttgaaaaataggtttttcaa
atctttcgaatctcaagtggatgaataagaatcttgagaaagcctttcatttgtttagga
ttatagataatcccatctatattatctattctatggaattcgaacccgagttctatttac
attacgattcattaatttctatcggattcaaaaagggtaaattgggttgcgttatatata
tgaaagggtatacaataatgatgtatttggcaaatcatatggtctaataatcaaacattc
tgattagttgataattttagtattggttgggaattttgtgaaagattcctgtgaaaaatt
gcgttaacaacgaattcgtgtcgagtagaccttgttgttgtgagaattcttaattc????
?????????????????agccggctatcggaatcgaaccgatgaccatcgcattacaaat
gcgatgctctaacctctgagctaagcgggctcatataa--------------tatccatt
ttagatctagagaggaattaaataaattattagaagcttagttattaacttttatttctt
atctagttagagtcgagatgaattgaatatctaaaatcatggattttcaaatcaataata
aatattgactattataaaatattataaaacataac---------------gattaataga
gcgatatagaatttggatttatttatcactaatacaaatacaatttgaatattattcaat
tggatatatcttttatta------------------aaagttttcgtttttgaattcaaa
tgacatttgaacttctttttattgtattattttatttgattctatatcatatagttccaa
ttacgaatggttagttataactaatgcgacattccctactttgattcataaagaggtaag
tagtaaaggccgaaattaagatgat-aaaaaagaatcgacccttcaagtatttaaaatta
catcgaaaacgtgacagttagatatatttaccttggatatatccatccatattgaattgc
agatacagaaatggtagaatcatagtcgattggaccaaatccaaaggtggttctcctata
gtcctatagaaggtcggtaagaaataaacaaaaacattttttcgagataggaatctggta
tctaatgaattcaatgatttcagtataaatgaaagaaaaaaagaaacgccatcacaatga
gatttgaatctcaacacaaaacgaagggggatatggcgaaattggtagacgctacggact
taattggattgggccttggtatggaaacccgctgagtgagaactttcaaattcagagaaa
ccctggaattaataaaaaggggcaatcctgagccaaatcctattttccgaaaacaaaggt
tcagaaagtgaaaaaggggataggtgcagagactcaatggaagctgttctaacaaatgga
gttggctgcggtagtcgagaagtctttccatcaaaaag-cataattcataaagtataagt
attaaggatgaagtgaaggataaacgtatatacatacgtagtgaataatatattaaatga
gtaatgacagctccaatgaatctatattttttctatgaaaaaatatagaattgttgttaa
tagattccacgtttaagaaagaatcgaatattcattgatcaaatgattcactccatagtc
tgatagatcttttcacgaactgattaatcggacgagaataaagatagagtcccattctac
atgtcaatgtcggcaacaatgaaatttatagttaagaggaaaatccgtcgactttgaaaa
tcgtgagggttcaagtccctctatccccaaatagactatttgactctccaactatctatt
tacctagcccttttttgttatccgttcaaaatgccttatcgattcactctattctcttag
aagcgatcgcgtcgaaaatgtccttttcttatcacacctatatgatatacatacaaatga
acatgtttgagcaagaaatccccatttgaatgatttacaatctatctatataattacata
ctgaaattaccaaagttctcttttttaagatacaagccaagcaatttcaatacttaaata
------aggaattccctttctttcttttaattgacacagtccctattttcgagtaaaatg
agaatgctacattgggacgggtcgggatagctcagctggtagagcagaggactgaaaatc
ctcgtgtcaccagttcaaatctggttcctggcactgatatcttggcagcattccgagtaa
ctcctcaacccggagttccaccggaagaagcaggggccgcggtagctgccgagtcttcta
ctggtacatggacagctgtatggacggatggacttaccagtctggatcgttacaaagggc
gatgctaccacatcgagccagttcctggagaagaagagcaatatattgcttatgtagctt
accccttagacctttttgaagaaggctctgttactaacatgtttacttccatcgtaggta
atgtatttgggttcaaagccctgcgcgctctacgtctggaagatttgcgaattcccattt
cttatgttaaaaccttccaaggaccgcctcatggcattcaggtagagagagataaattga
acaagtatggtcgtcccctgttgggatgtactattaaacctaaattaggtttatctgcta
aaaactacggtagagcagtttatgaatgccttcgtggtggacttgattttaccaaagatg
atgaaaacgtgaactcccaaccatttatgcgttggagagatcgtttctgcttttgtgccg
aagcactttataaagcgcaggctgaaacaggtgaaatcaaagggcattacttgaatgcta
ctgcaggtacatgcgaagaaatgatgaaaagagctatatttgctcgagaattgggagttc
ctatcgtaatgcatgattacttaacagggggattcactgcaaatactaccttggctcatt
attgccgagataatggcttacttcttcacattcaccgtgcaatgcatgcagttattgata
ggcagaagaatcatggtatgcacttccgcgtactagctaaagcgttacgtatgtctggcg
gagatcatgttcacgccggtactgtggtagggaaacttgaaggcgaaagagatatcactt
tgggctttgttgatttactgcgcgatgattatattgaaaagatcgcgcccgcggtattta
tttcactcaagattgggtctctatgccgggtgttctgcctgtggcttcaggaggtattca
tgtttggcatatgcctgctctgacggagatttttggagatgattcggtactacagttcgg
tggaggaactttgggacatgttaaaacttcgtttgaaacgatgtggtagaaagcaacgtg
cgacttgaagggcccgatctattgtggattctttcttttatccaccattttatatttata
tatttaagtgaagttgctcgtgactcgacatcagttggtaatggaaatagtccatggtgg
agctcgagtagaatgtattaattcatttttcggagcaagaatctagggttaatgcaaatc
aataaattggaacaacttcgtgaatatctcttagatataaaaatcgaaaggatcccagtc
gagcaaattcttcagtaaaaaggaaaattggttggaattaatcaaactttttcgacacaa
agtgtatcacacgggaatccatcgttcgtaagattcttgtctagaaggaaatccaaaata
aggggtatgttgctaccatttttaaaggattaagaagcaccgaaggaatgtctaaaccta
atgattgataaaggatcccaaaacaaggaaacaccgcctcaataactgctgggccagatt
taagaatccaaatctatttttaaacgagagacaaacaaaatggcgggtgtaaagaccact
caataaatgaaattgcctagctatagttctttgagctatttaaatttaatttgagttatg
agtacgaattatctcttttttcattttcaagaacgaagaagaaaaaaagatttaaatcat
agtctaattgatttgatgattttatggctccttttttcatttattagaattttatacata
gataaaacttcggatcaaattctttgttctcgagccgtacgaggagaaaacttcctatac
gtttctaggaggggtattattcatctacatctatctcaatgagctgtctatcgaatcgtt
gcaattgatgttcgatcccgaagagaaggaaaagatcttcaaaaagtgggtttttatgat
cccataaagaatcaaacttatttaaatgttcctgctattctatatttccttgaaaggggt
gctcaacttacagggaccgttcaggatctttttaaaaaggcgtgggattttaaggaactt
cgccctaatcaaagtcaatttaattaa
>Mouretia_larsenii
gtcgggacttcttctttttccaacggcaacaaaaaatcttcgtcgtatgtggtcttttca
gagtgttttattgttaagtctagtcatgcttttttcaatcaatctatctattcagcaaat
aaatagaaattttatctatcaacatgtctggtcttgggtcattattaatgatttttcttt
agaattcggctatttgatcgatccacttacttctattatgtcaatattaatcactactgt
tggaattatggttcttatttatagtgataattatatggctcatgatcaatcgtatttgag
attttttgcttatatgagttttttcagtacttccatgttgggattagttactagttctaa
tttaatacaaatttatattttttgggaattggttggggtatgttcttatctattaatagg
attttggtttacacgacctcttgtagcaaatgcttgccaaaaagcttttgtaactaatcg
tataggggattttggtttattattaggaattttgggttttttttggataacaggtagttt
cgaatttcgggatctattcgaaatattcaataatttgattgttgataatgaagtgaattt
tttatttgttactttgtgtgctgctctattatttgccggtgccgttgctaaatctgcgca
atttccccttcatgtatggttacccgatgccatggaggggcccactcctatttctgctct
tatacatgctgctaccatggtagcagcgggaatttttcttgtagcccggcttcttcctat
tttcatagttataccttacataatgaatttcatttcgttagtaggaataataacagtatt
attaggagctactttagctcttgctcaaaaagacattaagagaggtttagcctattctac
aatgtctcaattgggttatatgatgctggctctgggtatggggtcttatcgaagtgcttt
atttcatttgattactcatgcctattccaaagccttattatttttaggatctggatccat
tattcactcaatggaaacagttgttgggtattctccccataaaagtcaaaatatggctct
tatgggaggtttaacaaaacatgtaccaattaccaaaagcacttttttagtaggtacact
ttctatttgtggtattccaccgttggcttgtttttggtccaaagatgaaattcttactga
tacttggttatattcaactagttttgcaataatagcttgggttaccgcgggattaactgc
attttatatgtttcggatctatttacttacttttgaagggcattttggtgttcaggttca
aaattacattggtaaacaaaaaatccccttctattcactatctatatggggtaagggagt
ttctaaaaaaattaacaaaaataaaaattttagtttattaactaaggaacgttcctcttt
tttttcaaaaaagatatattcaattgatgatcgtgctagaaatgtgacacgcccctttat
tactattgttcattttgagaataaaacttttttttcttatccttatgaatcggataatac
tatgttattccctctacttgtcttgtgtctatttactttgttcgttgggactataggaat
tcctttaagtcaagaaggggtaaatttagatatattatctaaatggttaactccgtctat
aaatctttttcctcaaaaattgaaaaattcgatggattggtacgaatttttcaaagatgc
cgttttttcagtcagtatagcttctttaggaatatttatagcagcccttttatataaatc
gtcctattcctctttactaaatttggatttaattaattcagttcttaaaatgaaacgtgg
ttctaagagactcctttgggacaaaattataaatacaatatataattggtcatataatcg
tgcttatatagattccttttatacaacgtctttaactggaggaataagaaaatctgccga
attgattcatttttttgatcgacaggtaattgatggaattacaaatgtgtttggtgttat
tactttctttgttatcgaatt-aaaccaaaaccaaatagccgacagcgagtcgatcggtt
aatttaagttaattgaataagacatgagagttaacaacccatttgattgttatcattcaa
ttgaatccaattcaattgtttcaataaagaaacagtgaatttgaaaaataggtttttcaa
atttttagaatctcaagtggatgaataagaatcttgagaaagcctttcatttgtttatca
ttatagacaatcccatctatattatctattctatggaattcgaacccgagctctatttac
attacgattcagtaatttctatccgattcaaaaagggtaaattgggttgcgttatatata
tgaaagggtatacaataatgatgtatttggcaaatcatatggtctaataatcaaatattc
tgattagttgataattttagtattggttgggaattttgtgaaagattcctgtgaaaaatt
gcattaacaatgaattcgtgtcgagtagaccttgttgttgtgagaattcttaattcatga
gttgtagggagggattt???????????????????????????????????????????
?????????????????????????????????????????????????????atccatt
ttagatctatagaggaattaaataaattattagaagcttagttattaactattatttctt
atctagttagagtcgaaatgaattgaatatcgaaaatcatggattttca-------aatc
aatattgaatattttaaaatattataaaacacaac---------------gattaataga
gcgatatagaatttggatttatttatcactaatacaaatacaattcgaatattattcaat
tggatatatcttttattatttgagttttagataattaaagttttcgtttttgaattcaaa
tgacatttgaacttctttttattgtattattttatttgattctatatcatctagttccaa
ttacgaatggttagttataactactgagacattccctactttcattcata-------aaa
tagtaaaggtcgaaattaagatgat-aaaaaagaatcgaaccttcaagtatttaaaatta
catcgaaaacgtgacagttagatatatttaccttggatatatccatccatattgaattgc
agatacagaaatggtagaatcatagtcgattggaccaaatccaaagatggttctcctata
gtcctatagaaggtaggtaagaaataaacaaaaacattttttcgagataggaatctggta
tctaatgaattcaatgatttcagtataaatgaaagaaaaaaagaaacgacatcacaatga
aatttgaatctcaacacaaaacgaagggggatatggcgaaattggtagacgctacggact
taattggattgggccttggtatggaaacccgctgagtgagaactttcaaattcagagaaa
ccctggaattaataaaaaggggcaatcctgagccaaatcctattttccgaaaacaaaggt
tcagaaagtgaaaaaggggataggtgcagagactcaatggaagctgttctaacaaatgga
gttggctgcggtagtcgaaaagtctttccatcaaa-------aattcataaagtataagt
attaaggatgaagtgaaggataaatgtatatacatacgtagtgaataatatattaaatga
gtaatgacagcccggatgaatctatattttttctatgaaaaaataaagaattgttgttaa
tagattccacgtttaagaaagaatcgaatattcattgatcaaatgattcactccatagtc
tgatagatcttttcacgaactgattaatcggacgagaataaagatagagtcccattctac
atgtcaatgccggcaacaatgaaatttatagttaagaggaaaatccgtcgactttgaaaa
tcgtgagggttcaagtccctctatccccaaatagactatttgactctccaactatctatt
tacctatcccttttttgttatccgttcaaaatgccttatcgattcactctattctcttag
aagtgatcgcgtcgaaaatgtccttttcttatcacacctatatgatatacatacaaatga
acatgtttgagcaagaaatccccatttgaatgatttacaatctatataattacttatata
ctgaaattaccaaagttttcttttttaagatacaagccaagcaatttcagtaactaaata
aaacttaggaattccctttccttcttttaattgacacagtccctattttcgagtaaaatg
agaatgctacattgggacgggtcgggatagctcagctggtagagcagaggactgaaaatc
?????????????????????????????????ctgatatcttggcagcattccgagtaa
ctcctcaacccggagttccaccggaagaagcaggggccgcggtagctgccgagtcttcta
ctggtacatggacagctgtatggacggatggacttaccagtctggatcgttacaaagggc
gatgctaccacatcgagccagttcctggagaagaagatcaatatattgcttatgtagctt
accccttagacctttttgaagaaggctctgttactaacatgtttacttccatcgtaggta
atgtatttgggttcaaagccctgcgcgccctacgtctggaagatttgcgaattcccattt
cttatgttaaaaccttccaaggaccgcctcatggcattcaggtagagagagataaattga
acaagtatggtcgtcccctgttgggatgtactattaaacctaaattaggtttatctgcta
aaaactacggtagagcagtttatgaatgccttcgtggtggacttgattttaccaaagatg
atgaaaacgtgaactcccaaccatttatgcgttggagagatcgtttcttattttgtgccg
aagcactttataaagcgcagtctgaaacaggtgaaatcaaagggcattacttgaatgcta
ctgcaggtacatgcgaagaaatgatcaaaagagctgtatttgctcgagaattgggagctc
ctatcgtaatgcatgattacttaacagggggattcactgcaaatactagcttggctcatt
attgccgagataatggcttacttcttcacattcaccgtgcaatgcatgcagttattgata
ggcagaagaatcatggtatgcatttccgcgtactagctaaagcgttacgtatgtctggcg
gagatcatgttcatgccggtactgtggtagggaaacttgaaggcgaaagagatatcactt
tgggctttgttgatttactgcgcgatgattatattgaaaagatcgctcccgcggtattta
tttcactcaagattgggtctctatgccgggtgttctgcctgtggcttcaggaggtattca
tgtttggcatatgcctgctctgacggagatttttggagatgattcggtactacagttcgg
tggaggaactttgggac???????????????????????????????????????????
?????????????????????????????????????????ccaccattttctatttcta
tatataagtgaaggtgctcgtgactcgacatcagttggtaatggaaatagtccatggtgg
agctcgagtagaatgtattaattcatttttcggagcaagaatctagggttaatgcaaatc
aataaattggaacaacttcgtgaatatctcttagatataaaaatcgaaaggatcccagcc
gagcaaattcttcagtaaaaaggaaaattggttggaattaatcaaactttttcgacccaa
agtgtatcacacgggaatccatcgttcgtaagattcttgtctagaaggaaatccaaaata
aggggtatgttgctaccatttttaaaggattaagaagcaccgaaggaatgtctaaaccta
atgattgataaaggatcccaaaacaaggaaacaccgtctcgataactgctgggccagatt
taagaatccaaatctatttttaaacgagagacaaacgaaatggcgggtgtaaagaccact
caataaatgaaattgcctaactatagctcgttgagctatttaaatttaatttgagttatg
agtacgaattatctcttttttcattttcaagaacgaagaagaaaaaaagatttaaatcat
agtctaattgatttgatgattttatggatccttttttcatttattataattttatacata
gataaaacttcggatcaaattcttttttctcgagccgtacgaggagaaaacttcctatac
gttt????????????????????????????????????????????????????????
????????????????????????????????????????????????????????????
????????????????????????????????????????????????????????????
????????????????????????????????????????????????????????????
???????????????????????????
>Mycetia_effusa_ca14
????????????????????????????????????????????????????????????
????????????????????????????????????????????????????????????
????????????????????????????????????????????????????????????
????????????????????????????????????????????????????????????
????????????????????????????????????ggctcatgatcaatcgtatttgag
attttttgcttatatgagttttttcagtacttctatgttgggattagttactagttctaa
tttaatacaaatttatattttttgggaattggtgggggtatgttcttatctattaatagg
attttggtttacacgacctcttgcagcaaatgcttgtcaaaaagcttttgtaactaatcg
tataggggattttggtttattattaggaattttgggttttttttggataacaggtagttt
cgaatttcgggatctattcgaaatattcaataacttgattgttgataatgaagtgaattt
tttatttgttactttgtgtgctggtctattatttgcgggtgccattgctaaatcggcaca
atttccccttcatgtatggttacctgatgctatggaggggcccactcctatttctgctct
tatacatgctgctaccatggtagcagcgggaatttttcttgtagcccggcttcttcctct
tttcatagttataccttacataatgaatttcatttcgttagtaggaataataaccgtatt
attaggagctactttagctcttgctcaacaagacattaagagaggtttagcctattccac
aatgtctcaattgggttatatgatgctagctctgggtatggggtcttatcgaagtgcttt
atttcatttgattactcatgcctattccaaagccttattatttttaggatctggatccat
tattcactcaatggaaacagttgttgggtattctccccataaaagtcaaaatatggctct
tatgggcggtttaacaaaacatgtaccacttaccaaaagcacttttttagtaggtacact
ttctatttgtggtattccaccgttggcttgtttttggtccaaagatgaaattcttactga
tacttggttatattcaactagtttcgcaataatagcttgggttaccgcgggattaactgc
attttatatgtttcggatctatttacttacctttgaagggcattttggtgttcaggttca
aaattacattggtaaacaaaaaatccccttctattcactatctctatggggtaagggagt
ttctaaaagaattaacaaaaataaaaattttagtttattaactaaggaacgttcctcttt
tttttcaaaaaagatatattcaattgatgatcgtgctagaaatgtgacacgccactttat
tactattgttcattttgagaataaaaaaagattttcctatccttatgaatcggacaatac
tatgttattccctctacttgtgttgtgtctatttactttgttcgttggggctataggaat
tcctttaagtcaagaaggggtaaatttagatatattatctaaatggttaactccggctat
aaatctttttcctcaaaaattgaaaaattcgatg??????????????????????????
????????????????????????????????????????????????????????????
????????????????????????????????????????????????????????????
????????????????????????????????????????????????????????????
????????????????????????????????????????????????????????????
????????????????????????????????????????????????????????????
???????????ttttccaattcaaaccaaaaacaaatagccgacagcgagtcgatcggtt
aattcaagttaattgaataagacatgagagttaacaacccatttgattgttatcattcaa
ttgaatccaattcaattgtttcaataaagaaacagtgaatttgaaaaataggtttttcaa
atttttagaatctcaagtggatgaataagaatcttgagaaagcctttcatttgtttatca
ttatagataatcccatctatattatctattctatggaattcgaacccgagttctatttac
attacgattcattaatttctatcggattcaaaaagggtaaattgggttgcgttatatata
tgaaagggtatacaataatgatgtatttggcaaatcatatggtctaataatcaaacattc
tgattagttgataattttagtattggttgggaattttgtgaaagattcctgtgaaaaatt
gcattaacaacgaattcgtgtcga????????????????????????????????????
????????????????????????????????????????????????????????????
????????????????????????????????????????????????????????????
??????????????????????taaattattagaagcttagttattaactattatttctt
atctagttagagtcgagatgaattgaatatctaaaatcatggattttcaaatcaataatc
aatattgactattataaaatattataaaacataacgattaatagagcgatgattaataga
gcgatatagaatttggatttatttatcactaatacaaattcaatttgaatattattcaat
tggatatatcttttattatttgagttttagataattaaagttttcgtttttgaattcaaa
tgacatttgaacttctttttattgtatttttttattttattctatatcatatagttccaa
ttacgaatggttagttataactaatgagacatccctcactttgattcataaagaggtat?
????????????????????????????????????????????????????????????
????????????????????????????????????????????????????????????
????????????????????????????????????????????????????????????
????????????????????????????????????????????????????????????
????????????????????????????????????????????????????????????
??????????????????????????????????gcgaaatttggtagacgctacggact
taattggattgggccttggtatggaaacccgctgagtgagaactttcaaattcagagaaa
ccctggaattaataaaaaggggcaatcctgagccaaatcctattttccgaaaacaaaggt
tcagaaagtgaaaaaggggataggtgcagagactcaatggaagctgttctaacaaatgga
gttggctgcggtagtcgaaaagtctttccatcaaaaagtcataattcataaagtataagt
attaaggatgaagtgaaggataaacgtatatacatacgtagtgaataatatattaaatga
gtaatgacagcccgaatgaatctatattttttctatgaaaaaataaagaattgttgttaa
tagattccacgtttaagaaagaatcgaatattcattgatcaaatgattcactccatagtc
tgatatatcttttcacgaactgattaatcggacgagaataaagatagagtcccattctac
atgtcaatgtcggcaacaatgaaatttatagttaagaggaaaatccgtcgactttgaaaa
tcgtgagggttcaagtccctctatccccaaatagactattcgactctccaactatctatt
tacctatcccttttttgttatccgttcaaaatgccttatcga-tcactctattctcttag
aagtgatcgcgtcgaaaatgtccttttcttatcaca????????????????????????
????????????????????????????????????????????????????????????
????????????????????????????????????????????????????????????
????????????????????????????????????????????????????????????
????????????????????????????????????????????????????????????
????????????????????????????????????????????????????????????
????????????????????????????????????????????????????????????
????????????????????????????????????????????????????????????
?????????????????????????????????????gcaatttattgcttatgtagctt
accccttagacctttttgaagaaggctctgaaactaacatgtttacttccatcgtaggta
atgtatttgggttcaaagccctgcgcgccctacgtctggaagatttgcgaattcccattg
cttatgttaaaaccttccaaggaccgcctcatggcattcaggtagagagagataaattga
acaagtatggtcgtaccctgttgggatgtactattaaacctaaattaggtttatctgcta
aaaactacggtagagcagtttatgaatgccttcgtggtggacttgattttaccaaagatg
atgaaaacgtgaactcccaaccatttatgcgttggagagatcgtttctgcttttgtgccg
aagcactttataaagcgcaggctgaaacaggtgaaatcaaagggcattacttgaatgcta
ctgcaggtacatgcgaagaaatgatgaaaagagctgtatttgctcgagaattgggagttc
ctatcgtaatgcatgattacttaacagggggattcactgcaaatactaccttggctcatt
attgccgagataatggcttacttcttcacattcaccgtgcaatgcatgcagttattgata
ggcagaagaatcatggtatgcacttccgcgtactagctaaagcgttacgtatgtctggcg
gagatcatgttcacgccggtactgtggtagggaaacttgaaggcgaaagagatatcactt
tgggctttgttgatttactgcgcgatgattatattgaaaagatcgctcccgcggtattta
tttcactcaagattgggtctctatgccgggtgttctgcctgtggcttcaggaggtattca
tgtttggcatatgcctgctctgacggagatttttggagatgattcggtactacagttcgg
tggaggaactttggtac???????????????????????????????????????????
????????????????????attgtggattctttcttttatccaccattttatatttct-
----------aagatgctagtgactcgacatcagttggtaatggaaatagtccatggtgg
agctcgagtagaatgtattaattcatttttcggagcaagaatctagggttaatgcaaatc
aataaattggaacaacttcgtgaatatctcttagatataaaaatcgaaaggatcccagtc
gagcaaattcttcagtaaaaaggaaaattggttggaattaatcaaactttttcgacacaa
agtgtatcacacgggaatccatcgttcgtaagattcttgtctagaaggaaatccaaaata
aggggtatgttgctaccatttttaaaggattaagaagcaccgaaggaatgtctaaaccta
atgattgataaaggatcccaaaacaaggaaacaccgcctcaataactgctgggacagatt
taagaatccaaatctatttttaaacgagagacaaacgaaatggcgggtgtaaagaccact
caataaatgaaattgcctagctatagttctttgagctatttaaatttaatttgagttatg
agtacgaattatctcttttttcattttcaagaacgaagaagaaaaaaagatttaaatcat
agtctaattgatttgatgattttatggatccttttttcatttattagaattttatacata
gataaaacttcggatcaaattctttgttctcgagccgtacgaggagaaaacttcctatac
gtt?????????????????????????????????????????????????????????
????????????????????????????????????????????????????????????
????????????????????????????????????????????????????????????
????????????????????????????????????????????????????????????
???????????????????????????
>Mycetia_brevisepala_H307
ggcgggacttcttctttttccaacggcaacaaaaaatcttcgtcgtatgtggtcttttca
gagtgttttattgttaagtctagtcatgcttttttcaatcaatctatctattcagcaaat
aaatagaaattttatctatcaacatgtctggtcttgggttattattaatgatttttcttt
agaattcggctatttgatcgatccacttacttctattatgtcaatattaatcactactgt
tggaattatggttcttatttatagtgataattatatggctcatgatcaatcgtatttgag
attttttgcttatatgagttttttcagtacttccatgttgggattagttactagttctaa
tttaatacaaatttatattttttgggaattggtgggggtatgttcttatctattaatagg
attttggtttacacgacctcttgcagcaaatgcttgtcaaaaagcttttgtaactaatcg
tataggggattttggtttattattaggaattttgggttttttttggataacaggtagttt
cgaatttcgggatctattcgaaatattcaataacttgattgttgataatgaagtgaattt
tttatttgttactttgtgtgctggtctattatttgcgggtgccgttgctaaatcggcaca
atttccccttcatgtatggttacctgatgctatggaggggcccactcctatttctgctct
tatacatgctgctaccatggtagcagcgggaatttttcttgtagcccggcttcttcctct
tttcatagttataccttacataatgaatttcatttcgttagtaggaataataacagtatt
attaggagctactttagctcttgctcaacaagacattaagagaggtttagcctattccac
aatgtctcaattgggttatatgatgctagctctgggtatggggtcttatcgaagtgcttt
atttcatttgattactcatgcctattccaaagccttattatttttaggatctggatccat
tattcactcaatggaaacagttgttgggtattctccccataaaagtcaaaatatggctct
tatgggcggtttaacaaaacatgtaccacttaccaaaagcacttttttagtaggtacact
gtctatttgtggtattccaccgttggcttgtttttggtccaaagatgaaattcttactga
tacttggttatattcaactagtttcgcaataatagcttgggttaccgcgggattaactgc
attttatatgtttcggatctatttacttacctttgaagggcattttggtgttcaggttca
aaattacattggtaaacaaaaaatccccttctattcactatctctatggggtaagggagt
ttctaaaagaattaacaaaaataaaaattttagtttattaactaaggaacgttcctcttt
tttttcaaaaaagatatattcaattgatgatcgtgctagaaatgtgacacgccactttat
tactattgttcattttgagaataaaaaaaaattttcctatccttatgaatcggacaatac
tatgttattccctctacttgtgttgtgtctatttactttgttcgttggggctataggaat
tcctttaagtcaagacggggtaaatttagatatattatctaaatggttaactccggctat
aaatctttttcctcaaaaattgaaaaattcgatgaattggtacgaatttttcaacgatgc
cgttttttcggtcagtatagcttcgttaggaatatttatagcagcccttttatataaatc
gtcctattcctctttactaaatttggatttaattaattcagttcttaaaacgaaaagtgg
ttctaagagactcgtttgggacaaaattataaatacaatatataattggtcatataatcg
tgcttatatagattccttttatacaatgtctttaactggaggaataagaaaatccgccga
atttattcatttttttgatcgacgggtaattgatggaattacgaatgtgtttggtgttat
tactttctttgttatcgaattcaaaccaaaaacaaatagccgacagcgagtcgatcggtt
aattcaagttaattgaataagacatgagagttaacaacccatttgattgttatcattcaa
ttgaatccaattcaattgtttcaataaagaaacagtgaatttgaaaaataggtttttcaa
atttttagaatctcaagtggatgaataagaatcttgagaaagcctttcatttgtttatca
ttatagataatcccatctatattatctattctatggaattcgaacccgagttctatttac
attacgattcattaatttctatcggattcaaaaagggtaaattgggttgcgttatatata
tgaaagggtatacaataatgatgtatttggcaaatcatatggtctaataatcaaacattc
tgattagttgataattttagtattggttgggaattttgtgaaagattcctgttaaaaatt
gcattaacaacgaattcgtgtcgagtagaccttgttgttgtgagaattcttaattc????
?????????????????agccggctatcggaatcgaaccgatgaccatcgcattacaaat
gcgatgctctaacctctgagctaagcgggctcatataaatccattttagatctatctatt
ttagatctatagaggaattaaataaattattagaagcttagttattaactattatttctt
atctagttagagtcgagatgaattgaatatctaaaatcatggattttcaaatcaataatc
aatattgactattataaaatattataaaacataacgattaatagagcgatgattaataga
gcgatatagaatttggatttatttatcactaatacaaattcaatttgaatattattcaat
tggatatatcttttattatttgagttttagataattaaagttttcgtttttgaattcaaa
tgacatttgaacttctttttattgtatttttttattttattctatatcatatagttccaa
ttacgaatggttagttataactaatgagacattccctactttgattcataaagaggtaag
tagtaaaggccgaaattaagatgataaaaaaaaaatcgaaccttcaagtatttaaaatta
catcaaaaacgtgacagttagatatatttaccttggatatatccatccatattgaattgc
agatacagaaatggtagaatcatagtcgattggaccaaatccaaagatggttctcctata
gtcctatagaaggtaggtaagaaataaacaaaaacattttttcgagataggaatctggta
tctaatgaattcaatgatttcagtataaatgaaagaaaaaaagaaacgccatcacaatga
aatttgaatctcaacacaaaacgaagggggatatggcgaaattggtagacgctacggact
taattggattgggccttggtatggaaacccgctgagtgagaactttcaaattcagagaaa
ccctggaattaat-aaaaggggcaatcctgagccaaatcctattttccgaaaacaaaggt
tcagaaagtgaaaaaggggataggtgcagagactcaatggaagctgttctaacaaatgga
gttggctgcggtagtcgaaaagtctttccatcaaaaagtcataattcataaagtataagt
attaaggatgaagtgaaggataaacgtatatacatacgtagtgaataatatattaaatga
gtaatgacagcccgaatgaatctatattttttctatgaaaaaataaagaattgttgttaa
tagattccacgtttaagaaagaatcgaatattcattgatcaaatgattcactccatagtc
tgatagatcttttcacgaactgattaatcggacgagaataaagatagagtcccattctac
atgtcaatgtcggcaacaatgaaatttatagttaagaggaaaatccgtcgactttgaaaa
tcgtgagggttcaagtccctctatccccaaatagactattcgactctccaactatctatt
tacctatcccttttttgttatccgttcaaaatgccttatcga-tcactctattctcttag
aagtgatcgcgtcgaaaatgtccttttcttatcacacctatatgatatacatacaaatga
acatgtttgagcaagaaatccccatttgaatgatttacaatctatataattacttaaata
ctgaaattaccaaagttctcttttttaagatacaagccaagcaatttcagtacctaaata
aaacttaggaattccctttctttctttttattgacacagtccctattttcgagtaaaatg
agaatgctacattgggacgggtcgggatagctcagctggtagagcagaggactgaaaatc
ctcgtgtcaccagttcaaatctggttcctggcactgatatcttggcagcattccgagtaa
ctcctcaacccggagttccaccggaagaagcaggggccgcggtagctgccgagtcttcta
ctggtacatggacagctgtatggacggatggacttaccagtctggatcgttacaaagggc
gatgctaccacatcgagccagttcctggagaagaagagcaatttattgcttatgtagctt
accccttagacctttttgaagaaggctctgttaccaacatgtttacttccatcgtaggta
atgtatttgggttcaaagccctgcgcgccctacgtctggaagatttgcgaattcccattg
cttatgttaaaaccttccaaggaccgcctcatggcattcaggtagagagagataaattga
acaagtatggtcgtcccctgttgggatgtactattaaacctaaattaggtttatctgcta
aaaactacggtagagcagtttatgaatgccttcgtggtggacttgattttaccaaagatg
atgaaaacgtgaactcccaaccatttatgcgttggagagatcgtttctgcttctgtgccg
aagcactttataaagcgcaggctgaaacaggtgaaatcaaagggcattacttgaatgcta
ctgcaggtacagtagacgaaatgatgaaaagagctgtatttgctcgagaattgggagttc
ctatcgtaatgcatgattacttaacagggggattcactgcaaatactaccttggctcatt
attgccgagataatggcttacttcttcacattcaccgtgcaatgcatgcagttattgata
ggcagaagaatcatggtatgcacttccgcgtactagctaaagcgttacgtatgtctggcg
gagatcatgttcacgccggtactgtggtagggaaacttgaaggcgaaagagatatcactt
tgggctttgttgatttactgcgcgatgattatattgaaaagatcgctcccgcggtattta
tttcactcaagattgggtctctatgccgggtgttctgcctgtggcttcaggaggtattca
tgtttggcatatgcctgctctgacggagatttttggagatgattcggtactacagttcgg
tggaggaactttgggacatgttaaaacttcgtttgaaacgatgtggtagaaagcaacgtg
cgacttgaagggcccgatctattgtggattctttcttttatccaccattttatatttct-
----------aagatgctcgtgactcgacatcagttggtaatggaaataggccatggtgg
agctcgagtagaatgtattaattcatttttcggagcaagagtctagggttaatgcaaatc
aataaattggaacaacttcgtgaatatctcttagatataaaaatcgaaaggatcccagtc
gagcaaattcttcagtaaaaaggaaaattggttggaattaatcaaactttttcgacacaa
agtgtatcacacgggaatccatcgttcgtaagattcttgtctagaaggaaatccaaaata
aggggtatgttgctaccatttttaaaggattaagaagcaccgaaggaatgtctaaaccta
atgattgataaaggatcccaaaacaaggaaacaccgcctcaataactgctgggccagatt
taagaatccaaatctatttttaaacgagagacaaacgaaatggcgggtgtaaagaccact
caataaatgaaattgcctagctatagctctttgagctatttaaatttaatttgagttatg
agtacgaattatctcttttttcattttcaagaacgaagaagaaaaaaagatttaaatcat
agtctaattgatttgatgattttatggatccttttttcatttattagaattttatacata
gataaaacttcggatcaaattctttgttctcgagccgtacgaggagaaaacttcctatac
gtttctaggaggggtattattcatctacatctatctcaatgagctgtctatcgaatcgtt
gcaattgatgttcgatcccgaagagaaggaaaagatcttcaaaaagtgggtttttatgat
cccataaagaatcaaacttatttaaatgttcctgctattctatatttccttgaaaggggt
gctcaacttacagggaccgttcaggatctttttaaaaaggcgtgggattttaaggaactt
cgccctaatcaaagtcaatttaattaa
>Mycetia_faberi_ca10
ggcgggacttcttctttttccaacggcaacaaaaaatcttcgtcgtatgtggtcttttca
gagtgttttattgttaagtctagtcatgcttttttcaatcaatctatctattcagcaaat
aaatagaaattttatctatcaacatgtctggtcttgggttattattaatgatttttcttt
agaattcggctatttgatcgatccacttacttctattatgtcaatattaatcactactgt
tggaattatggttcttatttatagtgataattatatggctcatgatcaatcgtatttgag
attttttgcttatatgagttttttcagtacgtctatgttgggattagttactagttctaa
tttaatacaaatttatattttttgggaattggtgggggtatgttcttatctattaatagg
attttggtttacacgacctcttgcagcaaatgcttgtcaaaaagcttttgtaactaatcg
tataggggattttggtttattattaggaattttgggttttttttggataacaggtagttt
cgaatttcgggatctattcgaaatattcaataacttgattgttgataatgaagtgaattt
tttatttgttactttgtgtgctggtctattatttgcgggtgccattgctaaatcggcaca
atttccccttcatgtatggttacctgatgctatggaggggcccactcctatttctgctct
tatacatgctgctaccatggtagcagcgggaatttttcttgtagcccggcttcttcctct
tttcatagttataccttacataatgaatttcatttcgttagtaggaataataacagtatt
attaggagctactttagctcttgctcaacaagacattaagagaggtttagcctattccac
aatgtctcaattgggttatatgatgctagctctgggtatggggtcttatcgaagtgcttt
atttcatttgattactcatgcctattccaaagccttattatttttaggatctggatccat
tattcactcaatggaaacagttgttgggtattctccccataaaagtcaaaatatggctct
tatgggcggtttaacaaaacatgtaccacttaccaaaagcacttttttagtaggtacact
ttctatttgtggtattccaccgttggcttgtttttggtccaaagatgaaattcttactga
tacttggttatattcaactagtttcgcaataatagcttgggttaccgcgggattaactgc
attttatatgtttcggatctatttacttacctttgaagggcattttggtgttcaggttca
aaattacattggtaaacaaaaaatccccttctattcactatctctatggggtaagggagt
ttctaaaagaattaacaaaaataaaaattttagtttattaactaaggaacgttcctcttt
tttttcaaaaaagatatattcaattgatgatcgtgctagaaatgtgacacgccactttat
tactattgttcattttgagaataaaaaaagattttcctatccttatgaatcggacaatac
tatgttattccctctacttgtgttgtgtctatttactttgttcgttggggctataggaat
tcctttaagtcaagaaggggtaaatttagatatattatctaaatggttaactccggctat
aaatctttttcctcaaaaattgaaaaattcgatgaattggtacgaatttttcaacgatgc
cgttttttcggtcagtatagcttcgttaggaatatttatagcagcccttttatataaatc
gtcctattcctctttactaaatttggatttaattaattcagttcttaaaacgaaaagtgg
ttctaagagactcgtttgggacaaaattataaatacaatatataattggtcatataatcg
tgcttatatagattccttttatacaatgtctttaactggaggaataagaaaatccgccga
atttattcatttttttgatcgacgggtaattgatggaattacgaatgtgtttggtgttat
tactttctttgttatcgaattcaaaccaaaaacaaatagccgacagcgagtcgatcggtt
aattcaagttaattgaataagacatgagagttaacaacccatttgattgttatcattcaa
ttgaatccaattcaattgtttcaataaagaaacagtgaatttgaaaaataggtttttcaa
atttttagaatctcaagtggatgaataagaatcttgagaaagcctttcatttgtttatca
ttatagataatcccatctatattatctattctatggaattcgaacccgagttctatttac
attacgattcattaatttctatcggattcaaaaagggtaaattgggttgcgttatatata
tgaaagggtatacaataatgatgtatttggcaaatcatatggtctaataatcaaacattc
tgattagttgataattttagtattggttgggaattttgtgaaagattcctgtgaaaaatt
gcattaacaacgaattcgtgtcgagtagaccttgttgttgtgagaagtcttaattcatga
gttgtagggagggattt???????????????????????????????????????????
??????????????????????????????????????atccattttagatctatctatt
ttagatctatagaggaattaaataaattattagaagcttagttattaactattatttctt
atctagttagagtcgagatgaattgaatatctaaaatcatggattttcaaatcaataatc
aatattgactattataaaatattataaaacataacgattaatagagcgatgattaataga
gcgatatagaatttggatttatttatcactaatacaaattcaatttgaatattattcaat
tggatatatcttttattatttgagttttagataattaaagttttcgtttttgaattcaaa
tgacatttgaacttctttttattgtatttttttattttattctatatcatatagttccaa
ttacgaatggttagttataactaatgagacattccctactttgattcataaagaggtaag
tagtaaaggccgaaattaagatgataaaaaaaaaatcgaaccttcaagtatttaaaatta
catcaaaaacgtgacagttagatatatttaccttggatatatccatccatattgaattgc
agatacagaaatggtagaatcatagtcgattggactaaatccaaagatggttctcctata
gtcctatagaaggtaggtaagaaataaacaaaaacattttttcgagataggaatctcgta
tctaatgaattcaatgatttcagtataaatgaaagaaaaaaagaaacgccatcacaatga
aatttgaatctcaacacaaaacgaagggggatatggcgaaattggtagacgctacggact
taattggattgggccttggtatggaaacccgctgagtgagaactttcaaattcagagaaa
ccctggaattaataaaaaggggcaatcctgagccaaatcctattttccgaaaacaaaggt
tcagaaagtgaaaaaggggataggtgcagagactcaatggaagctgttctaacaaatgga
gttggctgcggtagtcgaaaagtctttccatcaaaaagtcataattcataaagtataagt
attaaggatgaagtgaaggataaacgtatatacatacgtagtgaataatatattaaatga
gtaatgacagcccgaatgaatctatattttttctatgaaaaaatatagaattgttgttaa
tagattccacgtttaagaaagaatcgaatattcattgatcaaatgattcactccatagtc
tgatagatcttttcacgaactgattaatcggacgagaataaagatagagtcccattctac
atgtcaatgtcggcaacaatgaaatttatagttaagaggaaaatccgtcgactttgaaaa
tcgtgagggttcaa??????????????????????????????????????????????
????????????????????????????????????????????????????????????
????????????????????????????????????????????????????????????
????????????????????????????????????????????????????????????
????????????????????????????????????????????????????????????
????????????????????????????????????????????????????????????
????????????????????????????????????????????????????????????
?????????????????????????????????ctgatatcttggcagcattccgagtaa
ctcctcaacccggagttccaccggaagaagcaggggccgcggtagctgccgagtcttcta
ctggtacatggacagctgtatggacggatggacttaccagtctggatcgttacaaagggc
gatgctaccacatcgagccagttcctggagaagaagagcaatttattgcttatgtagctt
accccttagacctttttgaagaaggctctgttactaacatgtttacttccatcgtaggta
atgtatttgggttcaaagccctgcgcgccctacgtctggaagatttgcgaattcccattg
cttatgttaaaaccttccaaggaccgcctcatggcattcaggtagagagagataaattga
acaagtatggtcgtcccctgttgggatgtactattaaacctaaattaggtttatctgcta
aaaactacggtagagcagtttatgaatgccttcgtggtggacttgattttaccaaagatg
atgaaaacgtgaactcccaaccatttatgcgttggagagatcgtttctgcttttgtgccg
aagcactttataaagcgcaggctgaaacaggtgaaatcaaagggcattacttgaatgcta
ctgcaggtacatgcgaagaaatgatgaaaagagctgtatttgctcgagaattgggagttc
ctatcgtaatgcatgattacttaacagggggattcactgcaaatactaccttggctcatt
attgccgagataatggcttacttcttcacattcaccgtgcaatgcatgcagttattgata
ggcagaagaatcatggtatgcacttccgcgtactagctaaagcgttacgtatgtctggcg
gagatcatgttcacgccggtactgtggtagggaaacttgaaggcgaaagagatatcactt
tgggctttgttgatttactgcgcgatgattatattgaaaagatcgctcccgcggtattta
tttcactcaagattgggtctctatgccgggtgttctgcctgtggcttcaggaggtattca
tgtttggcatatgcctgctctgacggagatttttggagatgattcggtactacagttcgg
tggaggaactttgggac???????????????????????????????????????????
???????????????????????????????cttttctttttccccattttatatttct-
-----------agatgctagtgactcgacatcagttggtaatggaaatagtccatggtgg
agctcgagtagaatgtattaattcatttttcggagcaagaatctagggttaatgcaaatc
aataaattggaacaacttcgtgaatatctcttaaatataaaaatcgaaaggatcccagtc
gagcaaattcttcagtaaaaaggaaaattggttggaattaatcaaactttttcgacacaa
agtgtatcacacgggaatccatcgttcgtaagattcttgtctagaaggaaatccaaaata
aggggtatgttgctaccatttttaaaggattaagaagcaccgaaggaatgtctaaaccta
atgattgataaaggatcccaaaacaaggaaacaccgcctcaataactgctgggacagatt
taagaatccaaatctatttttaaacgagagacaaacgaaatggcgggtgtaaagaccact
caataaatgaaattgcctagctatagttctttgagctatttaaatttaatttgagttatg
agtacgaattatctcttttttcattttcaagaacgaagaagaaaaaaagatttaaatcat
agtctaattgatttgatgattttatggatccttttttcatttattagaattttatacata
gataaaacttcggatcaaattctttgttctcgagccgtacgaggagaaaacttcctatac
gtt?????????????????????????????????????????????????????????
????????????????????????????????????????????????????????????
????????????????????????????????????????????????????????????
????????????????????????????????????????????????????????????
???????????????????????????
>Paederia_foetida_NC_062416
gatgggacttcttctttttccaacagcaacaaaaaatcttcgtcgtatgtggtcttttca
gagtgttttattgttaagtatagtcatgcttttttcgatcaatctatctattcagcaaat
aaatgaaaattctatctaccaatatgtctggtcttgggtgattattaatgatttttcttt
agaattcggctatttgatcgatccacttacttctattatgtcaatattaatcactactgt
tggaattatggttcttatttatagtgataattatatggctcatgatcaagcctatttgag
attttttgcttatatgagttttttcagtacttccatgttgggattagttactagttctaa
tttgatccaaatttatattttttgggaattggttggggtgtgttcctatctattaatagg
attttggtttacacgacctcttgcagcaaatgcttgccaaaaagcttttgtaactaatcg
tgtaggagattttggtttattattaggaattttgggttttttttggataacgggtagttt
cgaatttcgggatttattcgaaatattcaataacttgattgtagataatgaagttaattt
tttatttgttactttgtgtgctgttctattatttgccggtgctgttgctaaatctgcaca
atttccccttcatgtatggttacccgatgccatggaggggcccactcctatttctgctct
tatacatgctgctactatggtagcagcaggaatttttcttgtagcccggcttcttcctct
tttcatagttataccttacataatgaatttcatttcattagtaggaataataacggtatt
attaggagctactttagctcttgctcaaaaagacattaagagaggtttagcctattccac
aatgtctcaattgggttatatgatgttagctctgggtatggggtcttatcgaagtgcttt
atttcatttgattactcatgcctattccaaagccttattatttttaggatccggatctat
tattcactcaatggaaacagttgttgggtattctcctcataaaagtcaaaatatggctct
tatgggaggtttgacaaaacatgtaccaattaccaaaagcacttttttaataggtacact
ttctatttgtggtattccgccgctggcttgtttttggtccaaagatgaaattcttactga
tagtttatcatattcaaccagtttcgcaataatagcttgggttaccgcgggattaactgc
attttatatgtttcgtatctatttacttacttttgaagggcatttgggtgttcaggttca
aaattacattggtaaacaaaaaatccctttctattcactatctctatggggtaagggagt
ttctaaaagaattaacaaaaatacaaatttgagtttattaactaaggaacgttcttcttt
tttttcaaaaaagatatatccaagtgacgatcgtgttaaaaatgtgacacgccactttat
tactattgttccttttgaaaatgcaaaattattttcctatccttatgaatcggataatgc
tatgttattccctctacttgtgttgtgtctatttactttgttcgttggggctataggaat
tcctttaggtcaagaaggaatggatttaaatatattatctaaattgttaactccgtctat
aaatcttttacctcaagaattgaataattcgatggattggtacgaatttttcaaagatgc
ggttttttcagtcagtatagcttctttaggaatatttatagcggcctttttatataaatc
gtcctattgttctttactaaattttgatttaattaattcatttcttaaaatgaaaagcgg
tcctaagagattgctttgggacaaaattataaatggaatatataattggtcatataatcg
tggttatatagattccttttatacaatgtctttaattgcaggaataagaaaatccgctga
attgattcatttttttgatcgacaagtaattgatggaatcacgaatgggtttggtgttat
tactttctttgttatcgaattcaaaccaagaacaaatagccgatagcgagtcgatcggtt
aattgaagttaattcaataaaacatgagagttaacaacccacttgattgttatcattcaa
ttgaatccaatttaattgtttcaataaagaaacagtgaatttgaaaaacctatttttcaa
atttttagaatatcaagtagatgaataagaatcttgagaaagcctttcatttgtttataa
ttatagacaatcccatctatattatctattctatggaattcgaacccgagctctatttac
attatgattcattaatttctatccgattcaaaaagggtaaattgggttgcgttatatata
tgaaagggtatacaataatgatgtatttggcaaatcatatggtctaataatcaaacattc
tgattagttgataattttagtattggttgggaattttttgaaagattcctatgaaaaatt
gcattaacaacgaattcgtgtcgagtagaccttgttgttgtgagaattcttaattcatga
gttgtagggagggatttagccggctatcggaatcgaaccgatgaccatcgcattacaaat
gcgatgctctaacctctgagctaagcgggctcatataa--------------tattcatt
ttatatc--tagagtaattaaagaaattattagaagcttagttattaactattatttctt
atctagttagagtcaatatgaattgaatatcaaaaatcatagaatttcaaatcaa-----
-------------attgaatattataaaacacaac---------------gattaataga
gcgatatagaatttcgatttatttatcactgatccaattcgaatattattaaaatgaaat
ttgatatattttttattatttgagttttagataattaaagttttcatttttgaattcaaa
taacatttgaacttcttttt----tattatattatttgattctatatcatatagttccaa
ttccgaatggttagttataactaatgagacattccctactttcattcataaagaggtaag
tagtaaaggtggaaattaagacgacaaaaaaagaatcgaaccttcaagtattcaaaatta
catcgaaaacgtggcagttagatatatttaccttggatatatccatctatattgaattgc
agatacagaaatggtacaatcatagtcgattggaccaaatccaaagatggttctcctata
gtcctatagaaggtaggtaagaaataaacgaaaacg-tttttcaagataggaatctggta
tctaatgaattcaatgatttcagtataaatgaaacaaaaaaagaaccgacatcgcaatga
aatttgaatcgcaacacaaaacgaagggggatatggcgaaattggtagacgctacggact
taattggattgggccttggtatggaaacccactgagtgagaactttcaaattcagagaaa
ccctggaattaataaaaaggggcaatcctgagccaaatcctattttccgaaaacaaaggt
tcagaaagtgaaaaaagggataggtgcagagactcaatggaagctgttctaacaaatgga
gttggctgcggtagtcgagaagtctttccatcaa??????????????????????????
????????????????????????????????????????????????????????????
????????????????????????????????????????????????????????????
????????????????????????????????????????????????????????????
???????????????????????????????acgagaataaagatagagtcccattctac
atgtcaatgccggcaacaatgaaatttatagttaagaggaaaatccgtcgacttttaaaa
tcgtgagggttcaagtccctctatcccca???????????????????????????????
????????????????????????????????????????????????????????????
????????????????????????????????????????????????????????????
????????????????????????????????????????????????????????????
????????????????????????????????????????????????????????????
????????????????????????????????????????????????????????????
????????????????????????????????????????????????????????????
?????????????????????????????????ctgatatcttagcagcattccgagtaa
ctcctcaacccggagttccaccggaagaagcaggggccgcggtagctgccgagtcttcta
ctggtacatggacaactgtatggacggatggacttaccagtcttgatcgttacaaagggc
gatgctacaatattgagccagttcctggagaagaagatcaatatattgcttatgtagctt
acccattagacctttttgaagaaggttctgttactaacatgtttacttccatcgtaggta
atgtatttgggttcaaagccctgcgcgccctacgtctggaagatttgcgaattcccattg
cttatgttaaaaccttccaaggaccgcctcatggcattcaggtcgagagagataaattga
acaagtatggtcgtcccctgttgggatgtactattaaacctaaattaggtttatctgcta
aaaactacggtagagcagtttatgaatgtcttcgtggtggacttgattttaccaaagatg
atgaaaacgtgaactcccaaccatttatgcgttggagagatcgtttcttattttgtgccg
aagcactttttaaagcgcaggctgaaacaggtgaaatcaaagggcattacttgaatgcta
ctgcgggtacatgcgaagaaatgatgaaaagagctatatttgctcgagaattgggaactc
ctatcgtaatgcatgattacttaacagggggattcactgcaaatactaccttggctcatt
attgccgagataatggcttacttcttcacattcaccgtgcaatgcatgcagttattgata
ggcagaagaatcatggtatgcacttccgcgtactagctaaagcgttacgtatgtctggcg
gagatcatattcacgccggtactgtagtagggaaacttgaaggcgaaagagatatcactt
tgggctttgttgatttactgcgtgatgattttattgaaaagatcgctcccgcggtattta
tttcactcaagattgggtctctctaccgggtgttattcccgtggcttcaggaggtattca
cgtttggcatatgcctgctctgacggagatttttggagatgatgcggtactacagttcgg
tggaggaactttgggacatgctaaaacttcgtttgaaacgatgtggtagaaagcaacgtg
cgacttgaagggaccgatccgttgtggattctttcttttatccaccattttctatttcta
ta--taagtgaaggtgctcgtgactcgacatcagttggtaatggaaatagtccatggtgg
agctcgagtagaacgtattaattcatttttcggaacaagaatctagggttaatgcaaatc
aataaatttgaacaacttcgtgaatatctcttaaatataaaaatcgaaaggatcccattc
cagcaaattcttcagtaaaaa--------gcttggaattaatcaaattttttcgatccaa
agtgtatcacacggcaatccatcattcgtaagattcttggatggaagaaaatccaaaata
agaggtatgttgctaccatttttaaaggattacgaaacaccgaaggaatgtctaaaccta
atgattgataaaggatcccaaaacaaggaaacatcgcctcaataaccgctggaccagatt
taagaatccaaatctatttttaaacgagagacaaacgaaatggcaggtgtaaagaccact
caataaatgaaattccttaactattgttctttgagctatttaaatttaatttgagttatg
agtacgaattatctcctttttcattttcaagaacgaagaagaaaaaaagatttaaatctt
agtctaattgatttgatgattttatcgatccttttgtcattttttagaattttatacata
gataaaacttcgaatcaaattcttttttctcgagccgtacgaggagaaaacttcccatac
ggttctaagaggggtattattcatctacatctatctcaatgagctgtctatcgaatcgtt
gcaattgatgttcgatcccgaagagaaggaaaagatcttcaaaaagtgggtttttatgat
ccgataaagaatcaaacttatttaaatgttcctgctattctatatttccttgaaaggggt
gctcaacttacaggaaccgttcaggatcttttaaaaaaggcgtgggattttaaggagctt
cgccctaatcaaagtcaatttaattca
>Mycetia_anlongensis_H292
ggcgggacttcttttttttccaacggcaacaaaaaatcttcgtcgtatgtggtcttttca
gagtgttttattgttaagtctagtcatgcttttttcaatcaatctatctattcagcaaat
aaatagaaattttatctatcaacatgtctggtcttgggttattattaataatttttcttt
agaattcggctatttgatcgatccacttacttctattatgtcaatattaatcactactgt
tggaattatggttcttatttatagtgataattatatgtctcatgatcaatcgtatttgag
attttttgcttatatgagttttttcagtacttccatgttgggattagttactagttctaa
tttaatacaaatttatattttttgggaattggtgggggtatgttcttatctattaatagg
attttggtttacacgacctcttgcagcaaatgcttgtcaaaaagcttttgtaactaatcg
tataggggattttggtttattattaggaattttgggttttttttggataacaggtagttt
cgaatttcgggatctattcgaaatattaaataacttgattgttgataatgaagtgaattt
tttatttgttactttgtgtgctgttctattatttgcgggtgccattgctaaatccgcaca
atttccccttcatgtatggttgcctgatgctatggaggggcccactcctatttctgctct
tatacatgctgctaccatggtagcagcgggaatttttcttgtagcccggcttcttcctct
tttcgtagttataccttacataatgaatttcatttcgttagtaggaataataacagtatt
attaggagctactttagctcttgctcaacaagacattaagagaggtttagcctattccac
aatgtctcaattgggttatatgatgttagctctgggtatggggtcttatcgaagtgcttt
atttcatttgattactcatgcctattccaaagccttattatttttaggatctggatcgat
tattcactcaatggaaacagttgttgggtattctccccataaaagtcaaaatatggctct
tatgggaggtttaacaaaacatgtaccaattaccaaaagcacttttttagtaggtacact
ttctatttgtggtattccaccgttagcttgtttttggtccaaagatgaaattcttactga
tacctggttatattcaactagtttcgcaataatagcttgggttaccgcgggattaactgc
attttatatgtttcggatctatttacttacttttgaagggcattttggtgttcaggttca
aaattacattggtaaacaaaaaatccccttctattcactatctctatggggtaagggagt
ttctaaaagaattaacaaaaataataattttagtttattaactaaggaacgttcctcttg
tttttcaaaaaagatatattcaattgatgatcgtgctagaaatgtgacacgccactttat
tactattgttcattttgagaataaaaaaaaaatttcctatccttatgaatcggacaatac
tatgttattccctctacttgtgttgtgtctatttactttgttcgttggggctataggaat
tcctttaagtcaagaaggggtaaatttagatatattatctaaatggttaactccgtctat
aaatctttttcctcaaaaattaaaaaattcgatgaattggtacgaatttttcaatgatgc
cgttttttcggtcagtatagcttcgttaggaatatttatagcagcccttttatataaatc
gtcctattccactttactaaatttggatttaattaattcagttcttaaaacgaaaagtgg
ttctaagagactcgtttgggacaaaattataaatacaatatataattggtcatataatcg
tgcctatatagattctttttatacaatgtctttaactggaggaataagaaaatccgccga
attgattcatttttttgatcgacaggtaattgatggaattacgaatatgtttggtgttat
tactttctttgttatcgaattcaaaccaaaaaaaaatagccgacagcgagtcgatcggtt
aattcaagttaattgaataagacatgagagttaacaacccatttgattgttatcattcaa
ttgaatccaattcaattgtttcaataaagaaacagtgaatttgaaaaataggtttttcaa
atttttagaatctcaagtggatgaataagaatcttgagaaagcctttcatttgtttatca
ttatagataatcccatctatattatctattctatggaattcgaacccgagttctatttgc
attacgattcattaatttctatcggattcaaaaagggtaaattgggttgcgttatatata
tgaaagggtatacaataatgatgtatttggcaaatcatatggtctaataatcaaacattc
tgattagttgataattttagtattggttgggaattttgtgaaagattcctgtgaaaaatt
gcattaacaacgaattcgtgtcgagtagaccttgttgttgtgagaattcttaattc????
?????????????????agccggctatcggaatcgaaccgatgaccatcgcattacaaat
gcgatgctctaacctctgagctaagcgggctcatataa--------------tatccatt
ttagatctatagagaaattaaataaattattggaagcttagttattaactattatttctt
atctagttagagtcgagatgaattgaatatctaaaatcatggattttcaaatcaataatc
aatattgactattataaaatattataaaacataacgattaatagagctatgattaataga
gcgatatagaatttttttttatttatcact------aatacaatttgaatattattcaat
tggatatatcttttattatttgagttttaaataattaaagttttcgtttttgaattcaaa
tgatatttgaacttctttttattgtattattttatttgattctatatcatatagttccaa
ttacgaatggttagttataactaatgagacattccctactttgattcataaagaggtaag
tagtaaaggccgaaattaagatgataaaaaaggaatcgaaccttcaagtatttaaaatta
catcgaaaacgtgacagttagatatatttaccttggatatatccatccatattgaattgc
agatacagaaatggtagaatcatagtcgattggaccaaatccaaagatggttc-------
-tcctatagaaggtaggtaagaaataaacaaaaacattttttcgagataggaatctggta
tctaagaaattcaatgatttcagtataaatgaaagaaaaaaagaaacgccatcacaatga
aatttgaatctcaacacaaaa-gaagggggatatggcgaaattggtagacgctacggact
taattggattgggccttggtatggaaacccgctgagtgagaactttcaaattcagagaaa
ccctggaattaataaaaaggggcaatcctgagccaaatcctattttccgaaaacaaaggt
ttagaaagtgaaaaaggggataggtgcagagactcaatggaagctgttctaacaaatgga
gttggctgcggtagtcgagaagtctttccatcaaaaagtcataattcataaagtataagt
attaaggatgaagtgaaggataaacgtatatacatacgtagtgaataatatattaaatga
gtaatgacagcccgaatgaatctatattttttctatgaaaaaataaagaattgttgttaa
tagattccacgtttaagaaagaatcgaatattcattgatcaaatgattcactccatagtc
tgatagatcttttcacgaactgattaatcggacgagaataaagatagagtcccattctac
atgtcaatgtcggcaacaatgaaatttatagttaagaggaaaatccgtcgactttgaaaa
tcgtgagggttcaagtccctctatccccaaatagactatttgactctccaactatctatt
tacctatcccttttttgttatccgttcaaaatgccttatcgattcactctattctcttag
aagtgatcgcgtcgaaaatgtccttttcttatcacacctatatgatatacatacaaatga
acatgtttgagcaagaaatcctcatttgaatgatttacaatctatataatt------ata
ctgaaattaccaaagttctcttttttaagatacaagccaagcaatttcagtacctaaata
aaacttaggaattccctttctttcttttaattgacacagtccctattttcgagtaaaatg
cgaatgctacattgggacgggtcgggatagctcagctggtagagcagaggactgaaaatc
ctcgtgtcaccagttcaaatctggttcctggcactgatatcttggcagcattccgagtaa
ctcctcaacccggagttccaccggaagaagcaggggccgcggtagctgccgagtcttcta
ctggtacatggacagctgtatggacggatggacttaccagtctggatcgttacaaagggc
gatgctaccacattgagccagttcctggagaagaagagcaatttattgcttatgtagctt
accccttagacctttttgaagaaggctctgttactaacatgtttacttccatcgtaggta
atgtatttgggttcaaagccctgcgcgccctacgtctggaagatttgcgaatccccattg
cttatgttaaaaccttccaaggaccgcctcatggcattcaggtagagagagataaattga
acaagtatggtcgtcccctgttgggatgtactattaaacctaaattaggtttatctgcta
aaaactacggtagagcagtttatgaatgccttcgtggtggacttgattttaccaaagatg
atgaaaacgtgaactcccaaccatttatgcgttggagagatcgtttcttattttgtgccg
aagcactttataaagcgcaagctgaaacaggtgaaatcaaagggcattacttgaatgcta
ctgcaggtacatgcgaagaaatgatgaaaagagctgtatttgctcgagaattgggagttc
ctatcgtaatgcatgattacttaacagggggattcactgcaaatactaccttggctcatt
attgccgagataatggcttacttcttcacattcaccgtgcaatgcatgcagttattgata
ggcagaagaatcatggtatgcacttccgcgtactagctaaagcgttacgtatgtctggcg
gagatcatgttcacgccggtactgtggtagggaaacttgaaggcgaaagagatatcactt
tgggctttgttgatttactgcgcgatgattatattgaaaagatcgctcccgcggtattta
tttcactcaagattgggtctctatgccgggtgttctgcctgtggcttcaggaggtattca
tgtttggcatatgcctgctctgacggagatttttggagatgattcggtactacagttcgg
tggaggaactttgggacatgttaaaacttcgtttgaaacgatgtggtagaaagcaacgtg
cgacttgaagggcccgatctattgtggattctttcttttatccaccattttatatttcta
tatttaagtgaaggtgctcgcgactcgacatcagttggtaatggaaatagtccatggtgg
agctcgagtagaatgtattaattcatttttcggagcaagaatctagggttaatgcaaatc
aataaattggaacaacttcgtgaatatctcttagatataaaaatcgaaaggatcccagtc
gagcaaattcttcagtaaaaaggaaaattggttggaattaatcaaacttttt-gacacaa
agtgtatcacacgggaatccatcgttcgtaagattcttgtctagaaggaaatccaaaata
aggggtatgttgctaccatttttaaaggattaagaagcaccgaaggaatgtctaaaccta
atgattgataaaggatcccaaaacaaggaaacaccgcctcaaaaattgctgggccagatt
taagaatacaaatccatttttaaacgagagacaaacgaaatggcgggtgtaaagaccact
caataaatgaaattgcctagctatagttctttgagctatttaaatttaatttgagttatg
agtacgaattatctcttttttcattttcaagaacgaagaagaaaaaaagatttaaatcat
agtctaattgatttgatgattttatggatccttttttcatttattagaattttatacata
gataaaacttcggatcaaattttttgttctcgagccgtacgaggagaaaacttcctatac
gtttctaggaggggtattattcatctacatctatctcaatgagctgtctatcgaatcgtt
gcaattgatgttcgatcccgaagagaaggaaaagatcttcaaaaagtgggtttttatgat
cccataaagaatcaaacttatttaaatgttcctgctattctatatttccttgaaaggggt
gctcaacttacagggaccgttcaggatctttttaaaaaggcgtgggattttaaggaactt
cgccctaatcaaagtcaatttaattaa
>Mycetia_macrocarpa_H293
ggcgggacttcttctttttccaacggcaacaaaaaatcttcgtcgtatgtggtcttttca
gagtgttttattgttaagtctagtcatgcttttttcaatcaatctatctattcagcaaat
aaatagaaattttatctatcaacatgtctggtcttgggttattattaatgatttttcttt
agaattcggctatttgatcgatccacttacttctattatgtcaatattaatcactactgt
tggaattatggttcttatttatagtgataattatatgtctcatgatcaatcgtatttgag
attttttgcttatatgagttttttcagtacttccatgttgggattagttactagttctaa
tttaatacaaatttatattttttgggaattggtgggggtatgttcttatctattaatagg
attttggtttacacgacctcttgcagcaaatgcttgtcaaaaggcttttgtaactaatcg
tataggggattttggtttattattaggaattttgggttttttttggataacaggtagttt
cgaatttcgggatctattcgaaatattaaataacttgattgttgataatgaagtgaattt
cttatttgttactttgtgtgctgttctattatttgcgggtgccgttgctaaatctgcaca
atttccccttcatgtatggttacctgatgctatggaggggcccactcctatttctgctct
tatacatgctgctaccatggtagcagcgggaatttttcttgtagcccggcttcttcctct
tttcatagttataccttacataatgaatttcatttcgttagtaggaataataacagtatt
attaggagctactttagctcttgctcaacaagacattaagagaggtttagcctattccac
aatgtctcaattgggttatatgatgctggctctgggtatggggtcttatcgaagtgcttt
atttcatttgattactcatgcctattccaaagccttattatttttaggatctggatccat
tattcactcaatggaaacagttgttgggtattctccccataaaagtcaaaatatggctct
tatgggaggtttaacaaaacatgtaccaattaccaaaagcacttttttagtaggtacact
ttctatttgtggtattccaccgttggcttgtttttggtccaaagatgaaattcttaccga
tacttggttatattcaactagtttcgcaataatagcttgggttaccgcaggattaactgc
attttatatgtttcggatctatttacttacttttgaagggcattttggtgttcaggttca
aaattacattggtaaacaaaaaatccccttctattcactatctctatggggtaagggagt
ctctaaaagaattaacaaaaataataattttagtttattaactaaggaacgttcctcttg
tttttcaaaaaagatatattcaattgatgatcgtgctagaaatgtgacacgccgctttat
tactattgttcattttgagaataaaaaaaaaatttcctatccttatgaatcggacaatac
tatgttattccctctacttgtgttgtgtctatttactttgttcgttggggctataggaat
tcctttaagtcaagaaggggtaaatttagatatattatctaaatggttaactccgtctat
aaatctttttcctcaaaaattgaaaaattcgatgaattggtacgaatttttcaacgatgc
cgttttttcggtcagtatagcttcgttaggaatatttatagcagcccttttatataaatc
gtcctattccgctttactaaatttggatttaattaattcagttcttaaaacgaaaagtgg
ttctaagagactcgtttgggacaaaattataaatacaatatataattggtcatataatcg
tgcttatatagattccttttatacaatgtctttaactggaggaataagaaaatccgccga
atttattcatttttttgatcgacgggtaattgatggaattacgaatgtgtttggtgttat
tactttctttgttatcgaattcaaaccaaaaacaaatagccgacagcgagtcgatcggtt
aattcaagttaattgaataagacatgagagttaacaactcatttgattgttatcattcaa
ttgaatccaattcaattgtttcaataaagaaacagtgaatttgaaaaacctatttttcaa
atttttagaatctcaagtggatgaataagaatcttgagaaagcctttcatttgtttatca
ttatagataatcccatctatattatctattctatggaattcgaacccgagttctatttac
attatgattcattaatttctatcggattcaaaaagggtaaattgggttgcgttatatata
tgaaagggtatacaataatgatgtatttggcaaatcatatggtctaataatcaaacattc
tgattagttgataattttagtattggttgggaattttgtgaaagattcctgtgaaaaatt
gcattaacaacgaattcgtgtcgagtagaccttgttgttgtgagaattcttaattc????
?????????????????agccggctatcggaatcgaaccgatgaccatcgcattacaaat
gcgatgctctaacctctgagctaagcgggctcatataa--------------tatccatt
ttagatctatagaagaattaaataaattattagaagcttagttattaactattatttctt
atctag????????????????????????????aatcatggattttcaaatcaataaga
aatattgactattataaaatattataaaacataacgattaatagagcgatgattaataga
gcgatatagaatttggatttatttatcactaatacaaatacaatttgaatattattcaat
tggatatatcttttattatttgacttttagataattaaagttttcgtttttgaattcaaa
tgacatttgaacttctttttattgtattattttatttgattctatatcatatagttccaa
ttacgaagggttagttataactaatgagacattccctactttgattcataaagaggtaag
tagtaaaggccgaaattaagatgat-aaaaaagaatcgaaccttcaagtatttaaaatta
catcgaaaacgtgacagttcgatatatttaccttggatatatccatccatattgaattgc
agatacagaaatggtagaatcatagtcgattggaccaaatccaaagatggttc-------
-tcctatagaaggtaggtaagaaataaacaaaaacattttttcgagataggaatctggta
tctaatgaattcaatgatttcagtataaatgaaagaaaaaaagaagcgccatcacaatga
aatttgaatctcaacacaaaacgaagggggatatggcgaaattggtagacgctacggact
taattggattgggccttggtatggaaacccgctgagtgagaactttcaaattcagagaaa
ccctggaattaataaaaaggggcaatcctgagccaaatcctattttccgaaaacaaaggt
tcagaaagtgaaaaaggggataggtgcagagactcaatggaagctgttctaacaaatgga
gttggctgcggtagtcgagaagtctttccatcaaaaagtcagaattcataaagtataagt
attaaggatgaagtgaaggataaacgtatatacatacgtagtgaataatatattaaatga
gtaatgacagcccaaatgaatctatattttttcgatgaaaaaataaagaattgttgttaa
tagattccacgtttaagaaagaatcgaatattcattgatcaaatgattcactccatagtc
tgatagatcttttcacgaactgattaatcggacgagaataaagatagagtcccattctac
atgtcaatgtcggcaacaatgaaatttatagttaagaggaaaatccgtcgactttgaaaa
tcgtgagggttcaagtccctctatccccaaatagactatttgactctccaactatctatt
tacctatcccttttttgttatccgttca--------------------------------
aagtgatcgcgtcgaaaatgtccttttcttatcacacctgtatgatatacatacaaatga
acatgtttgagcaagaaatccccatttgaatgatttacaatctatataattactta-ata
ctgaaattaccaaagttctcttttttaagatacaagccaagcaatttcagtacctaaata
aaacttaggaattccctttctttcttttaattgacacagtccctattttcgagtaaaatg
cgaatgctacattgggacgggtcgggatagctcagctggtagagcagaggactgaaaatc
ctcgtgtcaccagttcaaatctggttcctggcactgatatcttggcagcattccgagtaa
ctcctcaacccggagttccaccggaagaagcaggggccgcggtagctgccgagtcttcta
ctggtacatggacagctgtatggacggatggacttaccagtctggatcgttacaaagggc
gatgctaccacattgagccagttcctggagacgaagagcaatatattgcttatgtagctt
accccttagacctttttgaagaaggctctgttactaacatgtttacttccatcgtaggta
atgtatttgggttcaaagccctgcgcgccctacgtctggaagatttgcgaattcccattg
cttatgttaaaaccttccaaggaccgcctcatggcattcaggtagagagagataaattga
acaagtatggtcgtcccctgttgggatgtactattaaacctaaattaggtttatctgcta
aaaactacggtagagcagtttatgaatgccttcgtggtggacttgattttaccaaagatg
atgaaaacgtgaactcccaaccatttatgcgttggagagatcgtttcttattttgtgccg
aagcactttataaagcgcaggctgaaacaggtgaaatcaaagggcattacttgaatgcta
ctgcaggtacatgcgaagatatgatgaaaagagctgtatttgctcgagaattgggagttc
ctatcgtaatgcatgattacttaacagggggattcactgcaaatactaccttggctcatt
attgccgagataatggcttacttcttcacattcaccgtgcaatgcatgcagttattgata
ggcagaagaatcatggtatgcacttccgcgtactagctaaagcgttacgtatgtctggcg
gagatcatgttcacgccggtaccgtggtagggaaacttgaaggcgaaagagatatcactt
tgggctttgttgatttactgcgcgatgattatattgaaaagatcgctcccgcggtattta
tttcactcaagattgggtctctatgccgggtgttctgcctgtggcttcaggaggtattca
tgtttggcatatgcctgctctgacggagatttttggagatgattcggtactacagttcgg
tggaggaactttgggacatgttaaaacttcgtttgaaacgatgtggtagaaagcaacgtg
cgacttgaagggcccgatctattgtggattctttcttttatccaccattttatatcacta
ta-ttaagtgaaggtgctcgtgactcgacatcagttggtaatggaaatagtccatggtgg
agctcgagtagagtgtattaattcatttttcggagcaagaatctagggttaatgcaaatc
aataaattggaacaacttcgtgaatatctcttagatataaaaatcgaaaggatcccaggc
gagcaaattcttcagtaaaaaggaaaattggttgaaattaatcaaacttttt-gacacaa
agtgtatcacacgggaatccatcgttcgtaagattcttgtctagaaggaaatccaaaata
aggggtatgttgctaccatttttaaaggattaagaagcaccgaagaaatgtctaaaccta
atgattgataaaggatcccaaaacaaggaaacaccgcctcaataactgctgggccagatt
taagaatccaaatctatttttaaacgagagacaaacgaaatggcgggtgtaaagaccact
caataaatgaaattgcctagctatagttctttgagctatttaaatttaatttgagttatg
agtacgaattatctcttttttcattttcaagaacgaagaagaaaaaaagatttaaatcat
agtctaattgatttgatgattttatggatccttttttcatttattagaattttatatata
gataaaacttcggatcaaattctttgttctcgagccgtacgaggagaaaacttcctatac
gtttctaggaggggtattattcatctacatctatctcaatgagctgtctatcgaatcgtt
gcaattgatgttcgatcccgaagagaaggaaaagatcttcaaaaagtgggtttttatgat
cccataaagaatcaaacttatttaaatgttcctgctattctatatttccttgaaaggggt
gctcaacttacagggaccgttcaggatctttttaaaaaggcgtgggattttaaggaactt
cgccctaatcaaagtcaatttaattaa
>Mycetia_bracteata <unknown description>
------------------------------------------------------------
------------------------------------------------------------
------------------------------------------------------------
------------------------------------------------------------
------------------------------------------------------------
------------------------------------------------------------
------------------------------------------------------------
------------------------------------------------------------
------------------------------------------------------------
------------------------------------------------------------
------------------------------------------------------------
------------------------------------------------------------
------------------------------------------------------------
------------------------------------------------------------
------------------------------------------------------------
------------------------------------------------------------
------------------------------------------------------------
------------------------------------------------------------
------------------------------------------------------------
------------------------------------------------------------
------------------------------------------------------------
------------------------------------------------------------
------------------------------------------------------------
------------------------------------------------------------
------------------------------------------------------------
------------------------------------------------------------
------------------------------------------------------------
------------------------------------------------------------
------------------------------------------------------------
------------------------------------------------------------
------------------------------------------------------------
------------------------------------------------------------
------------------------------------------------------------
------------------------------------------------------------
-----------ttatcgaattcaaaccaaaaacaaatagccgacagcgagtcgatcggtt
aattcaagttaattgaataagacatgagagttaacaacccatttgattgttatcattcaa
ttgaatccaattcaattgtttcaataaagaaacagtgaatttgaaaaataggtttttcaa
atttttagaatctcaagtggatgaataagaatcttgagaaagcctttcatttgtttatca
ttatagataatcccatctatattatctattctatggaattcgaacccgagttctatttac
attacgattcattaatttctatcggattcaaaaagggtaaattgggttgcgttatatata
tgaaagggtatacaataatgatgtatttggcaaatcatatggtctaataatcaaacattc
tgattagttgataattttagtattggttgggaattttgtgaaagattcctgtgaaaaatt
gcattaacaacgaattcgtgtcgagtagaccttgttgttgtgagaattcttaattcatga
gttgtagggagggattt???????????????????????????????????????????
??????????????????????????????????????atccattttagatctatctatt
ttagatctatagaggaattaaataaattattagaagcttagttattaactattatttctt
atctagttagagtcgagatgaattgaatatctaaaatcatggattttcaaatcaataatc
aatattgactattataaaatattataaaacataacgattaatagagcgatgattaataga
gcgatatagaatttggatttatttatcactaatacaaattcaatttgaatattattcaat
tggatatatcttttattatttgagttttagataattaaagttttcgtttttgaattcaaa
tgacatttgaacttctttttattgtatttttttattttattctatatcatatagttccaa
ttacgaatggttagttataactaatgagacattccctactttgattcataaagaggtaag
tagtaaaggccgaaattaagatgataaaaaaaaaatcgaaccttcaagtatttaaaatta
catcaaaaacgtgacagttagatatatttaccttggatatatccatccatattgaattgc
agatacagaaatggtagaatcatagtcgattggactaaatccaaagatggttctcctata
gtcctatagaaggtaggtaagaaataaacaaaaacattttttcgagataggaatctcgta
tctaatgaattcaatgatttcagtataaatgaaagaaaaaaagaaacgccatcacaatga
aatttgaatctcaacacaacacgaagggggatatggcgaaattggtagacgctacggact
taattggattgggccttggtatggaaacccgctgagtgagaactttcaaattcagagaaa
ccctggaattaataaaaaggggcaatcctgagccaaatcctattttccgaaaacaaaggt
tcagaaagtgaaaaaggggataggtgcagagactcaatggaagctgttctaacaaatgga
gttggctgcggtagtcgaaaagtctttccatcaaaaagtcataattcataaagtataagt
attaaggatgaagtgaaggataaacgtatatacatacgtagtgaataatatattaaatga
gtaatgacagcccgaataaatctatattttttctatgaaaaaataaagaattgttgttaa
tagattccacgtttaagaaagaatcgaatattcattgatcaaatgattcactccatagtc
tgatatatcttttcacgaactgattaatcggacgagaataaagatagagtcccattctac
atgtcaatgtcggcaacaatgaaatttatagttaagaggaaaatccgtcgactttgaaaa
tcgtgagggttcaagtcctcctatcc??????????????????????????????????
????????????????????????????????????????????????????????????
????????????????????????????????????????????????????????????
????????????????????????????????????????????????????????????
????????????????????????????????????????????????????????????
????????????????????????????????????????????????????????????
????????????????????????????????????????????????????????????
?????????????????????????????????ctgatatcttggcagcattccgagtaa
ctcctcaacccggagttccaccggaagaagcaggggccgcggtagctgccgagtcttcta
ctggtacatggacagctgtatggacggatggacttacgagtctggatcgttacaaagggc
gatgctaccacatcgagccggttcctggagaagaagagcaatttattgcttatgtagctt
accccttagacctttttgaagaaggctctgttactaacatgtttacttccatcgtaggta
atgtatttgggttcaaagccctgcgcgccctacgtctggaagatttgcgaattcccattg
cttatgttaaaaccttccaaggaccgcctcatggcattcaggtagagagagataaattga
acaagtatggtcgtcccctgttgggatgtactattaaacctaaattaggtttatctgcta
aaaactacggtagagcagtttatgaatgccttcgtggtggacttgattttaccaaagatg
atgaaaacgtgaactcccaaccatttatgcgttggagagatcgtttctgcttttgtgccg
aagcactttataaagcgcaggctgaaacaggtgaaatcaaagggcattacttgaatgcta
ctgcaggtacatgcgaagaaatgatgaaaagagctgtatttgctcgagaattgggagttc
ctatcgtaatgcatgattacttaacagggggattcactgcaaatactaccttggctcatt
attgccgagataatggcttacttcttcacattcaccgtgcaatgcatgcagttattgata
ggcagaagaatcatggtatgcacttccgcgtactagctaaagcgttacgtatgtctggcg
gagatcatgttcacg?????????????????????????????????????????????
????????????????????????????????????????????????????????????
????????????????????????????????????????????????????????????
????????????????????????????????????????????????????????????
????????????????????????????????????????????????????????????
????????????????????attgtggattctttcttttatccaccattttatatttct-
----------aagatgctagtgactcgacatcagttggtaatggaaatagtccatggtgg
agctcgagtagaatgtattaattcatttttcggagcaagaatctagggttaatgcaaatc
aataaattggaacaacttcgtgaatatctcttagatataaaaatcgaaaggatcccagtc
gagcaaattcttcagtaaaaaggaaaattggttggaattaatcaaactttttcgacacaa
agtgtatcacacgggaatccatcgttcgtaagattcttgtctagaaggaaatccaaaata
aggggtatgttgctaccatttttaaaggattaagaagcaccgaaggaatgtctaaaccta
atgattgataaaggatcccaaaacaaggaaacaccgcctcaataactgctgggacagatt
taagaatccaaatctatttttaaacgagagacaaacgaaatggcgggtgtaaagaccact
caataaatgaaattgcctagctatagttctttgagctatttaaatttaatttgagttatg
agtacgaattatctcttttttcattttcaagaacgaagaagaaaaaaagatttaaatcat
agtctaattgatttgatgattttatggatccttttttcatttattagaattttatacata
gataaaacttcggatcaaattctttgttctcgagccgtacgaggagaaaacttcctatac
gtt?????????????????????????????????????????????????????????
????????????????????????????????????????????????????????????
????????????????????????????????????????????????????????????
????????????????????????????????????????????????????????????
???????????????????????????
>Mycetia_mindanaensis <unknown description>
------------------------------------------------------------
------------------------------------------------------------
------------------------------------------------------------
------------------------------------------------------------
------------------------------------------------------------
------------------------------------------------------------
------------------------------------------------------------
------------------------------------------------------------
------------------------------------------------------------
------------------------------------------------------------
------------------------------------------------------------
------------------------------------------------------------
------------------------------------------------------------
------------------------------------------------------------
------------------------------------------------------------
------------------------------------------------------------
------------------------------------------------------------
------------------------------------------------------------
------------------------------------------------------------
------------------------------------------------------------
------------------------------------------------------------
------------------------------------------------------------
------------------------------------------------------------
------------------------------------------------------------
------------------------------------------------------------
------------------------------------------------------------
------------------------------------------------------------
------------------------------------------------------------
------------------------------------------------------------
------------------------------------------------------------
------------------------------------------------------------
------------------------------------------------------------
------------------------------------------------------------
------------------------------------------------------------
------------------------------------------------------------
------------------------------------------------------------
------------------------------------------------------------
------------------------------------------------------------
------------------------------------------------------------
------------------------------------------------------------
------------------------------------------------------------
------------------------------------------------------------
------------------------------------------------------------
-----------------???????????????????????????????????????????
????????????????????????????????????????????????????????????
????????????????????????????????????????????????????????????
????????????????????????????????????????????????????????????
????????????????????????????????????????????????????????????
????????????????????????????????????????????????????????????
????????????????????????????????????????????????????????????
????????????????????????????????????????????????????????????
????????????????????????????????????????????????????????????
????????????????????????????????????????????????????????????
????????????????????????????????????????????????????????????
????????????????????????????????????????????????????????????
????????????????????????????????????????????????????????????
????????????????????????????????????????????????????????????
????????????????????????????????????????????????????????????
taattggattgggccttggtatggaaacccgctgagtgagaactttcaaattcagagaaa
ccctggaattaataaaaaggggcaatcctgagccaaatcctattttccgaaaacaaaggt
tcagaaagtgaaaaaggggataggtgcagagactcaatggaagctgttctaacaaatgga
gttggctgcggtagtcgagaagtctttccatcaaaaagtcatag-tcataatgcataagt
attaaggatgaagtgaaggataaacatatatacatacgtagtgaataatatattaaatga
gtaatgacagctcgaatgaatctatattttttctatgaaaaaatatagaattgttgttaa
tagattccacgtttaagaaagaatcgaatattcattgatcaaatgattcactccatagtc
tgatagatcttttcacgaactgattaatcggacgagaataaagatagagtcccattctac
atgtcaatgtcggcaacaatgaaatttatagttaagaggaaaatccgtcgactttgaaaa
tcgtgagggttcaagtccctctatccccaaatagactatttgactctccaactatctatt
tacctatcccttttttgttatccgttcaaaatgccttatcgattcactctattctcttag
aagtgatcgcgtcgaaaatgtccttttcttatcacacctatatgatatacatacaaatga
acatgtttgagcaagaaatccccatttgaatgatttacaatctatataattacttaaata
ctgaaattaccaaagttctcttttttaagatacaagccaagcaatttcagtacctaaata
aaatttaggaattccctttctttcttttaattgacacagtccctattttcgagtaaaatg
agaatgctacattgggacgggtcgggatagctcagctggtagagcagaggactgaaatct
?????????????????????????????????---------------------------
------------------------------------------------------------
------------------------------------------------------------
------------------------------------------------------------
------------------------------------------------------------
------------------------------------------------------------
------------------------------------------------------------
------------------------------------------------------------
------------------------------------------------------------
------------------------------------------------------------
------------------------------------------------------------
------------------------------------------------------------
------------------------------------------------------------
------------------------------------------------------------
------------------------------------------------------------
------------------------------------------------------------
------------------------------------------------------------
------------------------------------------------------------
------------------------------------------------------------
-----------------???????????????????????????????????????????
????????????????????attgtggattctttcttttatccaccattttatatttcta
ta-ataagtgaaggtgctcgtgactcgacatcagttggtaatggaaatagtccatggtgg
agctcgagtagaatgtattaattcatttttcggagcaagaatctagggttaatgcaaatc
aataaattggaacaacttcgtgaatatctcttagatataaaaatcgaaaggatcccagtc
gagcaaattcttcagtaaaaaggaaaattggttggaattaatcaaactttttcgacacaa
agtgtatcacacgggaatccatcgttcgcaagattcttgtctagaaggaaatccaaaata
aggggtatgttgctaccatttttaaaggattaagaagcaccgaaggaatgtctaaaccta
atgattgataaaggatcccaaaacaaggaaacaccgcctcaataactgctgggccagatt
taagaatccaaatctatttttaaacgagagacaaacgaaatggcgggtgtaaagaccact
caataaatgaaattgcttagttatagttctttgagctatttaaatttaatttgagttatg
agtacgaattatctcttttttcattttcaagaacgaagaagaaaaaaagatttaaatcat
agtctaattgatttgatgattttatggatcct--------------------------ta
gataaaacttcggatcaaattctttgttctcgagccgtacgaggagaaaacttcctatac
gt??????????????????????????????????????????????????????????
????????????????????????????????????????????????????????????
????????????????????????????????????????????????????????????
????????????????????????????????????????????????????????????
???????????????????????????
>Mycetia_gracilis_bG56
????????????????????????????????????????????????????????????
????????????????????????????????????????????????????????????
????????????????????????????????????????????????????????????
????????????????????????????????????????????????????????????
????????????????????????????????????????????????????????????
????????????????????????????????????????????????????????????
????????????????????????????????????????????????????????????
????????????????????????????????????????????????????????????
????????????????????????????????????????????????????????????
????????????????????????????????????????????????????????????
????????????????????????????????????????????????????????????
??????????????????????????atgctatggaggggcccactcccatttctgctct
tatacatgctgctaccatggtagcagcgggaatttttcttgtagcccggcttcttcctct
tttcatagttataccttacataatgaatttcatttcgttagtaggaataataacagtatt
attaggagctactttagctcttgctcaacaagacattaagagaggtttagcctattccac
aatgtctcaattgggttatatgatgctagctctgggtatggggtcttatcgaagtgcttt
atttcatttgattactcatgcctattccaaagccttattatttttaggatctggatccat
tattcactcaatggaaacagttgttgggtattctccccataaaagtcaaaatatggctct
tatgggcggtttaacaaaacatgtaccacttaccaaaagcacttttttagtaggtacact
ttctatttgtggtattccaccgttggcttgtttttggtccaaagatgaaattcttactga
gacttggttatattcaactagtttcgcaataatagcttgggttaccgcgggattaactgc
attttatatgtttcggatctatttacttacctttgaagggcattttggtgttcaggttca
aaattacattggtaaacaaaaaatccccttctattcactatctctatggggtaagggagt
ttctaaaagaattaacaaaaataaaaattttagtttattaact?????????????????
??????????????????????attgatgatcgtgctagaaatgtgacacgccactttat
tactattgttcattttgagaataaaaaaaatttttcctatccttatgaatcggacaatac
tatgttattccctctacttgtgttgtgtctatttactttgttcgttggggctataggaat
tcctttaagtcaagaaggggtaaatttagatatattatctaaatggttaactccggctat
aaatctttttcctcaaaaattgaaaaattcgatgaattggtacgaatttttcaacgatgc
cgttttttcggtcagtatagcttcgttaggaatatttatagcagcccttttatataaatc
gtcctattcctctttactaaatttggatttaattaattcagttcttaaaacgaaaagtgg
ttctaagagactcgtttgggacaaaattataaatacaatatataattggtcatataatcg
tgcttatatagattccttttatacaatgtctttaactggaggaataagaaaatccgccga
atttattcatttttttgatcgacgggtaattgatggaattacgaatgtgtttggtgttat
tactttctttgttatcgaattcaaaccaaaaacaaatagccgacagcgagtcgatcggtt
aattcaagttaattgaataagacatgagagttaacaacccatttgattgttatcattcaa
ttgaatccaattcaattgtttcaataaagaaacagtcaatttgaaaaataggtttttcaa
atttttagaatctcaagtggatgaataagaatcttgagaaagcctttcatttgtttatca
ttatagataatcccatctatattatctattctatggaattcgaacccgagttctatttac
attacgattcattaatttctatcggattcaaaaagggtaaattgggttgcgttatatata
tgaaagggtatacaataatgatgtatttggcaaatcatatggtctaataatcaaacattc
tgattagttgataattttagtattggttgggaattttgtgaaagattcctgtgaaaaatt
gcattaacaacgaattcgtgtcgagtagaccttgttgttgtgagaattcttaattcatga
gttgtagggagggattt???????????????????????????????????????????
??????????????????????????????????????attcattttagatctatctatt
ttagatctatagaggaattaaataaattattagaagcttagttattaactattatttctt
atctagttagagtcgagatgaattcaatatctaaaatcatggattttcaaatcaataatc
aatattgactattataaaatattataaaacataac---------------gattaataga
gcgatatagaatttggatttatttatcactaatacaaattcaatttgaatattattcaat
tggatatatcttttattatttgagttttagataattaaagttttcgtttttgaattcaaa
tgacatttgaacttctttttattgtattttttttttttattctatatcatatagttccaa
ttacgaatggttagttataactaatgagacattccctactttgattcataaagaggtaag
tagtaaaggccgaaattaagatgataaaaaaaaaatcgaaccttcaagtatttaaaatta
catcaaaaacgtgacagttagatatatttaccttggatatatccatccatattgaattgc
agatacagaaatggtagaatcatagtcgattggaccaaatccaaagatggttctcctata
gttctatagaaggtaggtaagaaataaacaaaaacattttttcgagataggaatctggta
tctaatgaattcaatgatttcagtataaatgaaagaaaaaaagaaacgccatcacaatga
aatttgaatctcaacacaaaacgaagggggatatggcgaaattggtagacgctacggact
taattggattgggccttggtatggaaacccgctgagtgagaactttcaaattcagagaaa
ccctggaattaataaaaaggggcaatcctgagccaaatcctattttccgaaaacaaaggt
tcagaaagtgaaaaaggggataggtgcagagactcaatggaagctgttctaacaaatgga
gttggctgcggtagtcgaaaagtctttccatcaaaaagtcataattcataaagtataagt
attaaggatgaagtgaaggataaacgtatatacatacgtagtgaataatatattaaatga
gtaatgacagcccgaatgaatcgatattttttctatgaaaaaataaagaattgttgttaa
tagattccacgtttaagaaagaatcgaatattcattgatcaaatgattcactccatagtc
tgatagatcttttcacgaactgattaatcggacgagaataaagatagagtcccattctac
atgtcaatgtcggcaacaatgaaatttatagttaagaggaaaatccgtcgactttgaaaa
tcgtgagggttcaagtccctctatccccaaatagactattcgactctccaactatctatt
tacctatccc-tttttgttatccgttcaaaatgccttatcga-tcactctattctcttag
aagtgatcgcgtcgaaaatgtccttttcttatcacacctatatgatatacatacaaatga
acatgtttgagcaagaaatccccatttgaatgatttacaatctatataattacttaaata
ctgaaattaccaaagttctcttttttaagatacaagccaagcaatttcagtacctaaata
aaacttaggaattccctttctttctttttattgacacagtccctattttcgagtaaaatg
agaatgctacattgggacgggtcgggatagctcagctggtagagcagaggactgaaaatc
?????????????????????????????????ctgatatcttggcagcattccgagtaa
ctcctcaacccggagttccaccggaagaagcaggggccgcggtagctgccgagtcttcta
ctggtacatggacagctgtatggacggatggacttaccagtctggatcgttacaaagggc
gatgctaccacatcgagccagttccgggagaagaagagcaatttattgcttatgtagctt
accccttagacctttttgaagaaggctctgttaccaacatgtttacttccatcgtaggta
atgtatttgggttcaaagccctgcgcgccctacgtctggaagatttgcgaattcccattg
cttatgttaaaaccttccaaggaccgcctcatggcattcaggtagagagagataaattga
acaagtatggtcgtcccctgttgggatgtactattaaacctaaattaggtttatctgcta
aaaactacggtagagcagtttatgaatgccttcgtggtggacttgattttaccaaagatg
atgaaaacgtgaactcccaaccatttatgcgttggagagatcgtttctgcttttgtgccg
aagcactttataaagcgcaggctgaaacaggtgaaatcaaagggcattacttgaatgcta
ctgcaggtacagtagacgaaatgatgaaaagagctgtatttgctcgagaattgggagttc
ctatcgtaatgcatgattacttaacagggggattcactgcaaatactaccttggctcatt
attgccgagataatggcttacttcttcacattcaccgtgcaatgcatgcagttattgata
ggcagaagaatcatggtatgcacttccgcgtactagctaaagcgttacgtatgtctggcg
gagatcatgttcacgccggtactgtggtagggaaacttgaaggcgaaagagatatcactt
tgggctttgttgatttactgcgcgatgattatattgaaaagatcgctcccgcggtattta
tttcactcaagattgggtctctatgccgggtgttctgcctgtggcttcaggaggtattca
tgtttggcatatgcctgctctgacggagatttttggagatgattcggtactacagttcgg
tggaggaactttgggac???????????????????????????????????????????
????????????????????attgtggattctttc-tttatccaccattttatatttct-
----------aagatgctcgtgactcgacatcagttggtaatggaaataggccatggtgg
agctcgagtagaatgtattaattcatttttcggagcaagagtctagggttaatgcaaatc
aataaattggaacaacttcgtgaatatctcttagatataaaaatcgaaaggatcccagtc
gagcaaattcttcagtaaaaaggaaaattggttggaattaatcaaactttttcgacacaa
agtgtatcacacgggaatccatcgttcgtaagattcttgtctagaaggaaatccaaaata
aggggtatgttgctaccatttttaaaggattaagaagcaccgaaggaatgtctaaaccta
atgattgataaaggatcccaaaacaaggaaacaccgcctcaataactgctgggccagatt
taagaatccaaatctatttttaaacgagagacaaacgaaatggcgggtgtaaagaccact
caataaatgaaattgcctagctatagttctttgagctatttaaatttaatttgagttatg
agtacgaattatctcttttttcattttcaagaacgaagaagaaaaaaagatttaaatcat
agtctaattgatttgatgattttatggatccttttttcatttattagaattttatacata
gataaaacttcggatcaaattctttgttctcgagccgtacgaggagaaaacttcctatac
gttt????????????????????????????????????????????????????????
????????????????????????????????????????????????????????????
????????????????????????????????????????????????????????????
????????????????????????????????????????????????????????????
???????????????????????????
>Argostemma_geesinkii
ggcgggacttcttctttttccaacggcaacaaaaaatcttcgtcgtatgtggtcttttca
gagtgttttattgttaagtatagtcatgcttttttcaatcaatctatctattcagcaaat
aaatagaaattttatctatcaacatgtctggtcttgggtcattattaatgatttttcttt
agaattcggctatttgatcgatccacttacttctattatgtcaatattaatcactactgt
tggaattatggttcttatttatagtgataattatatggctcaggatcaatcgtatttgag
attttttgcttatatgagttttttcagtacttccatgttgggattagttactagttctaa
tttaatacaaatttatattttttgggaattggttggggtatgttcttatctattaatagg
attttggtttacacgacctcttgcagcagctgcttgccaaaaagcttttctaactaatcg
tataggggatttgggtttattattaggaattttgggttttttttggataacaggtagttt
cgaatttcgggatctattcgaaatattcaataacttgattgttgataatgaagtgaattt
tttatttgttactttgtgtgctggtctattatttgccggtgccattgctaaatctgcaca
atttccccttcatgtatggttacccgatgctatggaggggcccactcctatttctgctct
tatacatgctgctaccatggtagcagcgggaatttttcttgtagcccggcttcttcctct
tttcatagttataccttacataatgaatttcatttcattagtaggaataataacagtatt
attaggagctactttagctcttgctcaaaaagatattaagagaggtttagcctattccac
aatgtctcaattgggttatatgctgctagctctgggtatggggtcttatcgaagtgcttt
atttcatttgattactcatgcctattccaaagccttattatttttgggatctggatccat
tattcactcaatggaaacagttattggatattctccctataaaagtcaaaatatggctct
tatgggaggtttaacaaaacatgtaccaattaccaaaagcacttttttagtaggtacact
ttcaatttgtggtattccaccgttggcttgtttttggtccaaagatgaaattcttactga
tacttggttctattcacctagtttcggaataatagcttgggttaccgcgggattaactgc
attttatatgtttcggatttatttacttacttttgaagggcattttggtgttcaggttca
aaattacattggtaaacaaaaaatccccttctattcactatctctatggggtaagggagt
ttctaaaagaattaacaaaaataaaaaatggagtttattaactaaggaacgttcctcttt
tttttcaaaaaagatatattcaattgatgatcgtgctagaaatgtgacacgcccctttat
tactattgttcattttgagaataaaaaaaaaaattcctatccttatgaatcggacaatac
tatgttattccctctacttgtgttgtgcctatttactttgttcgttggggctataggaat
tcctttaagtcaggaaggggtaaatttagatatattatctaaatggttaactccgtctat
aaatctttttcctcaaaaattgaaaaattcgatgaattggtacgaatttttcaaagatgt
cgttttttcagtcagtatagtttctttaggaatatttatagcagcccttttatataaatt
gtcctattcctctttactaaatttggatttaattaattcagttcttaaaatgaaaagtgg
ttcgaagagactcctttgggacaaaattataaatacaatatatagttggtcatataatcg
tgcttatatagattccttttatacaatgtctttaactgtaggaataagaaaatccgccga
attgattcatttttttgatcgatgggtaattgatggaattacgaatgcgtttggtgttat
tactttctttgttatcgaattcaaaccaaaaacaaatagccgacagcgagtcgatcggtt
aattcaagttaattgaataagacatgagagttaacaacccatttgattgttatcattcaa
ttgaatccaattcaattgtttcaataaagaaacagtgaatttgaaaaa-----tattcaa
atttttagaatctcaagtggatgaataagaatcttgagaaagcctttcatttgtttatca
ttatagacaatcccatctatcttatctattctatggaattcgaacccgagctatatttac
attacgattcattaatttctatcggattcaaaaagggtaaattgggttgcgttatatata
tgaaagggtatacaataatgatgtatttggcaaatcatatggtctaataatcaaacattc
tgattagttgataattttagtattggttgggaattttgggaaagattcctgcaaaaaatt
gcattaacaacgaattcgtgtcgagtagaccttgttgttgtgagaattcttaatccatga
gttgtagggagggattt???????????????????????????????????????????
????????????????????????????????????????????????????????????
????????????????????????????????????????????????????????????
????????????????????????????????????????????????????????????
????????????????????????????????????????????????????????????
????????????????????????????????????????????????????????????
????????????????????????????????????????????????????????????
????????????????????????????????????????????????????????????
????????????????????????????????????????????????????????????
????????????????????????????????????????????????????????????
????????????????????????????????????????????????????????????
????????????????????????????????????????????????????????????
????????????????????????????????????????????????????????????
????????????????????????????????????????????????????????????
????????????????????????????????????????????????????????????
????????????????????????????????????????????????????????????
?cctggaattaataaaatggggcaatcctgagccaaatcctattttccgaaaacaaaggt
tcaaaaagtgaaaaaggggataggtgcagagactcaatggaagctgttctaacaaatgga
gttggctgcggtagtcgagaagtctttccatcaaaaagtgataattcataaagtataagt
attaaggatg???????????????????atacatacgtagtgaataatatattaaatga
gtaatgacagctcgaatgaatctatattttttctatgaaaaaataaggaattgttgttaa
tagattccacgtttaagacagaatcgaatattcattgatcaaatgattcactccatagtc
tgatagatcttttcatgaactgattaatcggacgagaataaagatagagtcccattctac
atgtcaatgtcggcaacaatgaaatttatagttaagaggaaaatccgtcgactttgaaaa
tcgtgagggttcaagtccctctatccccaaatagactatttgactctccaactatctatt
tacctatcccctttttgttatccgttcaaaatgccttatcgattcactctattctcttag
aagtgatcgcgtcgaaaatgcccttttcttatcacacctatat?????????????????
????????????????????????????????????????????????????????????
????????????????????????????????????????????????????????????
????????????????????????????????????????????????????????????
????????????????????????????????????????????????????????????
?????????????????????????????????ctgatatcttagcagcattccgagtaa
cccctcaacccggagttccaccggaagaagcaggggccgcggtagctgccgagtcttcta
ctggtacatggacaactgtatggacggatggacttaccagtctggatcgttacaaagggc
gatgctaccacatcgagccagttcctggagaagaagatcaatatattgcttatgtagctt
atcccttagacctttttgaagaaggctctgttactaacatgtttacttccatcgtaggta
atgtatttgggttcaaagccctgcgcgccctacgtctggaagatttgcgaattcccattg
cttatattaaaaccttccaaggaccgcctcatggcattcaggtagagagagataaattga
acaagtatggtcgtcccctgttgggatgtactattaaacctaaattaggtttatctgcta
aaaactacggtagagcagtttatgaatgccttcgtggtggacttgattttaccaaagatg
atgaaaacgtgaactcccaaccatttatgcgttggcgagatcgtttcttattttgtgccg
aagcactttataaagcgcaggctgaaacaggtgaaatcaaagggcattacttgaatgcta
ctgcaggtacatgcgaagaaatgatcaaaagagctgtatttgctcgagaattgggagttc
ctatcgtaatgcatgattacttaacagggggattcactgcaaatactagcttggctcatt
attgccgagataatggcttacttctgcacattcaccgtgcaatgcatgcagttattgata
ggcagaagaatcatggtatgcacttccgcgtactagctaaagcgttacgtatgtctggcg
gagatcatattcacgccggtactgtggtggggaaacttgaaggagaaagagatatcactt
tgggctttgttgatttactgcgcgatgattatattgaaaagatcgctcccgcggtattta
tttcactcaagattgggtctctatgccaggtgttctgcctgtggcttcagggggtattca
tgtttggcatatgccggctctgacggagatttttggagatgattcggtactacagttcgg
tggaggaactttgggac???????????????????????????????????????????
????????????????????attgtggattctttcttttatccaccattttctatttcta
tatataagtgaaggtgctcgtgactcgacatcagttgctaatggaaatagtccatggtgg
agctcgagtagaatgtcttaattcattttttggagcaagaatctagggttaatgcaaatc
aataaagtggaacaacttcgtgaatatctcgtagatctaaaaatcgaaaggatcccagtc
gagcaaattcttcagtaaaaaggaaaatgggttgaaattaatcaaactttttcgacccaa
agtgtatcacacgggaatccagcgttcgtaagattcttgtctagaaggaaatccaaaata
aggggtatgttgctaccatttttaaaggattaagaagcaccgaaggaatgtctaaaccta
atgattaataaaggatcccaaaacaaggaaacaccgtctcaataactgccgggccagatt
taagaatccaaatccatttttaaacgagagacaaatgaaatggcgggtgtaaagaccact
caataactgaaattgcctaactatagttctttgagctatttaaatttcatttgagttatg
agtacgaattatctcttttttcattttcaagaacgaagaagaaaaaaagatttaaatcat
agtctaattgatttgattattttatggatccttttttcatttattagaattttatacata
gataaaacttcggatcaaattctttggtctcgagccgtacgaggagaaaacttcctatac
gttt????????????????????????????????????????????????????????
????????????????????????????????????????????????????????????
????????????????????????????????????????????????????????????
????????????????????????????????????????????????????????????
???????????????????????????
>Mycetia_hirta_H67
ggcgggacttcttctttttccaacggcaacaaaaaatcttcgtcgtatgtggttttttca
gagtgttttattgttaagtctagtcatgcttttttcaatcaatctatctattcagcaaat
aaatagaaattttatctatcaacatgtctggtcttgggttattattaatgatttttcttt
agaattcggctattttatcgatccacttacttctattatgtcaatattaatcactactgt
tggaattatggttcttatttatagtgataattatatggctcatgatcaatcgtatttgag
attttttgcttatatgggttttttcagtacttcgatgttgggattagttactagttctaa
tttaatacaaatttatattttttgggaattggtgggggtatgttcttatctattaatagg
attttggtttacacgacctcttgcagcaaatgcttgtcaaaaagcttttgtaactaatcg
tataggggattttggtttattattaggaattttgggttttttttggataacaggtagttt
cgaatttcgggatctattcgaaatattcaataacttgattgttgataatgaagtgaattt
tttatttgttactttgtgtgctgttctattatttgcgggtgccgttgctaaatctgcaca
atttccccttcatgtatggttacctgatgctatggaggggcccactcctatttctgctct
tatacatgctgctaccatggtagcagcgggaatttttcttgtagcccggcttcttcctct
tttcatagttataccttacataatgaatttcatttcgttagtaggaataataacagtatt
attaggagctactttagctcttgctcaacaagacattaagagaggtttagcgtattccac
aatgtctcaattgggttatatgatgctagctctgggtatggggtcttatagaagtgcttt
atttcatttgattactcatgcctattccaaagccttattatttttaggatctggatccat
tattcactcaatggaaacagttgttgggtattctccccataaaagtcaaaatatggctct
tatgggcggtttaacaaaacatgtaccaattaccaaaagcacttttttagtaggtacact
ttctatttgtggtattccaccgttggcttgtttttggtccaaagatgaaattcttactga
tacttggttatattcaactagtttcgcaataatagcttgggttaccgcgggattaactgc
attttatatgtttcggatctatttacttacttttgaagggcattttggtgttcaggttca
aaattacattggtaaacaaaaaatccccttctattcactatctctatggggtaagggagt
ttctaaaagaattaacaaaaataaaacttttagtttattaactaaggaacgttcctcttt
tttttcaaaaaagatatattcaattgatgatcgtgctagaaatgtgacacgccactttat
tactattgttcattttgagaataaaaaaaaaatttcctatccttatgaatcggacaatac
tatgttattccctctacttgtgttgtgtctatttactttgttcgttggggctataggaat
tccttcaagtcaagaaggggtaaatttagatatattatctaaatggttaactccgtctat
aaatctttttcctcaaaaattaaaaaattcgattaattggtacgaatttttcaacgatgc
cgttttttcggtcagtatagcttcgttaggaatatttatagcagcccttttatataaatc
gtcctattcctctttactaaatttggatttaattaattcagttcttaaaaccaaaagtgg
ttctaagagactcctttgggacaaaattataaatacaatatataattggtcatacaatcg
tgcttatatagattccttttatacaatgtctttaactggaggaataagaaaatccgccga
attgattcatttttttgatcgacgggtaattgatggaattacaaatgtgtttggtgttat
tagtttctttgttatcgaattcaaaccaaaaacaaatagccgacagcgagtcgatcggtt
aattcaagttaattgaataagacatgagagttaacaacccatttgattgttatcattcaa
ttgaatccaattcaattgtttcaataaagaaacagtgaatttgaaaaataggtttttcaa
atttttagaatctcaagtggatgaataagaatcttgcgaaagcctttcatttgtttatca
tgatagataatcccatctatattatctattctatggaattcgaacccgagttctatttac
attacgattcattaatttctatcggattcaaaaagggtaaattgggttgcgttatatata
tgaaagggtatacaataatgatgtatttggcaaatcatatggtctaataatcaaacattc
tgattagttgataattttagtattggttgggaattttgtgaaagattcctgtgaaaaatt
gcattaacaacgaattcgtgtcgagtagaccttgttgttgtgagaattcttaattc????
?????????????????agccggctatcggaatcgaaccgatgaccatcgcattacaaat
gcgatgctctaacctctgagctaagcgggctcatataa--------------tatccatt
ttagatctatagaggaattaaataaattattagaagcttagttattaactattatttctt
atctagttagagtcgagatgaattgaatatctaaaatcatggattttcaaatcaataatc
aatattgactattataaaatattataaaacataac---------------gattaataga
gcgatatagaatttggatttatttatcactaatacaaatacaatttgaatattattcaat
tggatatatcttttattatttgagttttagataattaaagttttcgtttttgaattcaaa
taacatttgaacttctttttattgtattattttatttgattctatatcatatagttccaa
ttacgaatggttagttataactaataagacattccctactttgattcataaagaggtaag
tagtaaaggacgaaattaagatgat-aaaaaagaatcgaaccttcaagtatttaaaatta
catcgaaaacgtgacagctagatatatttaccttggatatatccatccatattgaattgc
agatacagaaatggtagaatcatagtcgattggaccaaatccaaagatggttctcctata
gtcctatagaaggtaggtaagaaataaacaaaaacattttttcgagataggaatctggta
tctaatgaattcaatgatttcagtataaatgaaagaaaaaaagaaacgccatcacaatga
aatttgaatctcaacacaaaacgaagggggatatggcgaaattggtagacgctacggact
taattggattgggccttggtatggaaacccgctgagtgagaactttcaaattcagagaaa
ccctggaattaataaaaaggggcaatcctgagccaaatcctgttttccgaaaacaaaggt
tcagaaagtgaaaaaggggataggtgcagagactcaatggaagctgttctaacaaatgga
gttggctgcgatagtcgagaagtctttccatcaaaaagtcataattcataaagtataagt
attaaggatgaagtgaaggataaacgtatatacatacgtagtgaataatatattaaatga
gtaatgacagcccgaatgaatcgatattttttctatgaaaaaatatagaattgttgttaa
tagattccacgtttaagaaagaatcgaatattcattgatcaaatgattcactccatagtc
tgatagatcttttcacgaactgattaatcggacgagaataaagatagagtcccattctac
atgtcaatgtcggcaacaatgaaatttatagttaagaggaaaatccgtcgactttgaaaa
tcgtgagggttcaagtccctctatccccaaatagactatttgactctccaactatctatt
tacctatcccttttttgttatccgttcaaaatgccttatcgattcactctattctcttag
aagtgatcgcgtcgaaaatgtccttttcttatcacacctatatgatatacatacaaatga
acatgtttgagcaagaaatccccatttgaatgatttacaatctatctatataattacata
ctgaaattaccaaag????????tttaagatacaagccaagcaatttcaatacttaaata
------aggaattccctttctttcttttaattgacacagtccctattttcgagtaaaatg
agaatgctacattgggacgggtcgggatagctcagctggtagagcagaggactgaaaatc
ctcgtgtcaccagttcaaatctggttcctggcactgatatcttggcagcattccgagtaa
ctcctcaacccggagttccaccggaagaagcaggggccgcggtggctgccgagtcttcta
ctggtacatggacagctgtatggacggatggacttaccagtctggatcgttacaaagggc
gatgctaccacatcgagccagttcctggagaagaagagcaatatattgcttatgtagctt
accccttagacctttttgaagaaggctctgttactaacatgtttacttccatcgtaggta
atgtatttgggttcaaagccctgcgcgctctacgtctggaagatttgcgaattcccattg
cttatgttaaaaccttccaaggaccgcctcatggcattcaggtagagagagataaattga
acaagtatggtcgtcccctgttgggatgtactattaaacctaaattaggtttatctgcta
aaaactacggtagagcagtttatgaatgccttcgtggtggacttgattttaccaaagatg
atgaaaacgtgaactcccaaccatttatgcgttggagagatcgtttctgcttttgtgccg
aagcactttataaagcgcaggctgaaacaggtgaaatcaaagggcattacttgaatgcta
ctgcaggtacatgcgaagaaatgatgaaaagagctatatttgctcgagaattgggagttc
ctatcgtaatgcatgattacttaacagggggattcactgcaaatactaccttggctcatt
attgccgagataatggcttacttcttcacattcaccgtgcaatgcatgcagttattgata
ggcagaagaatcatggtatgcacttccgcgtactagctaaagcgttacgtatgtctggcg
gagatcacgttcacgccggtactgtggtagggaaacttgaaggcgaaagagatatcactt
tgggctttgttgatttactgcgcgatgattatattgaaaagatcgctcccgcggtattta
tttcactcaagattgggtctctatgcctggtgttctgcctgtggcttcaggaggtattca
tgtttggcatatgcctgctctgacggagatttttggagatgattcggtactacagttcgg
tggaggaactttgggacatgttaaaacttcgtttgaaacgatgtggtagaaagcaacgtg
cgacttgaagggcccgatctattgtggattctttcttttatccaccattttttatttcta
tatttaagtgaagttgctcgtgactcgacatcagttggtaatggaaatagtccatggtgg
agctcgagtagaatgtattaattcatttttcggagcaagaatctagggttaatgcaaatc
aataaattggaacaacttcgtgaatatctcttagatataaaaatcgaaaggatcccagtc
gagcaaattcttcagtaaaaaggaaaattggttggaattaatcaaactttttcgacacaa
agtgtatcacacgggaatccatcgttcgtaagattcttgtctagaaggaaatccaaaata
aggggtatgttgctaccatttttaaaggattaagaagcaccgaaggaatgtctaaaccta
atgattgataaaggatcccaaaacaaggaaacaccgcctcaataactgctgggccagatt
taagaatccaaatctatttttaa-------acaaacgaaatggcgggtgtaaagaccact
caataaatgaaattgcctagctatagttctttgagctatttaaatttaatttgagttatg
agtacgaattatctcttttttcattttcaaaaacgaagaagaaaaaaagatttaaatcat
agtctaattgatttgatgattttatggatccttttttcatttattagaattttatacata
gataaaacttcggatcaaattctttgttctcgagccgtacgaggagaaaacttcctatac
gtttctaggaggggtattattcatctacatctatctcaatgagctgtctatcgaatcgtt
gcaattgatgttcgatcccgaagagaaggaaaagatcttcaaaaagtgggtttttatgat
cccataaagaatcaaacttatttaaatgttcctgctattctatatttccttgaaaggggt
gctcaacttacagggaccgttcaggatctttttaaaaaggcgtgggattttaaggaactt
cgccctaatcaaagtcaatttaattaa
>Mycetia_dagohoyana <unknown description>
------------------------------------------------------------
------------------------------------------------------------
------------------------------------------------------------
------------------------------------------------------------
------------------------------------------------------------
------------------------------------------------------------
------------------------------------------------------------
------------------------------------------------------------
------------------------------------------------------------
------------------------------------------------------------
------------------------------------------------------------
------------------------------------------------------------
------------------------------------------------------------
------------------------------------------------------------
------------------------------------------------------------
------------------------------------------------------------
------------------------------------------------------------
------------------------------------------------------------
------------------------------------------------------------
------------------------------------------------------------
------------------------------------------------------------
------------------------------------------------------------
------------------------------------------------------------
------------------------------------------------------------
------------------------------------------------------------
------------------------------------------------------------
------------------------------------------------------------
------------------------------------------------------------
------------------------------------------------------------
------------------------------------------------------------
------------------------------------------------------------
------------------------------------------------------------
------------------------------------------------------------
------------------------------------------------------------
------------------------------------------------------------
------------------------------------------------------------
------------------------------------------------------------
------------------------------------------------------------
------------------------------------------------------------
------------------------------------------------------------
------------------------------------------------------------
------------------------------------------------------------
------------------------------------------------------------
-----------------???????????????????????????????????????????
????????????????????????????????????????????????????????????
????????????????????????????????????????????????????????????
????????????????????????????????????????????????????????????
????????????????????????????????????????????????????????????
????????????????????????????????????????????????????????????
????????????????????????????????????????????????????????????
????????????????????????????????????????????????????????????
????????????????????????????????????????????????????????????
????????????????????????????????????????????????????????????
????????????????????????????????????????????????????????????
????????????????????????????????????????????????????????????
????????????????????????????????????????????????????????????
????????????????????????????????????????????????????????????
????????????????????????????????????????????????????????????
taattggattgggccttggtatggaaacccgctgagtgagaactttcaaattcagagaaa
ccctggaattaataaaaaggggcaatcctgagccaaatcctattttccgaaaacaaaggt
tcagaaagtgaaaaaggggataggtgcagagactcaatggaagctgttctaacaaatgga
gttggctgcggtagtcgagaagtctttccatcaaaaagtcataattcataatgtataagt
attaaggatgaagtgaaggataaacatatatacatacgtagtgaataatatattaaatga
gtaatgacagctcgaatgaatctatattttttctatgaaaaaatatagaattgttgttaa
tagattccacgtttaagaaagaatcgaatattcattgatcaaatgattcactccatagtc
tgatagatcttttcacgaactgattaatcggacgagaataaagatagagtcccattctac
atgtcaatgtcggcaacaatgaaatttatagttaagaggaaaatccgtcgactttgaaaa
tcgtgagggttcaagtccctctatccccaaatagactatttgactctccaactatctatt
tacctagcccttttttgttatccgttcaaaatgccttatcgattcactctattctcttag
aagtgatcgcgtcgaaaatgtccttttcttatcacacctatatgatatacatacaaatga
acatgtttgagcaagaaatccccatttgaatgatttacaatctatataattacttaaata
ctgaaattaccaaagttctcttttttaagatacaagccaagcaatttcagtacctaaata
aa----aggaattccctttctttcttttaattgacacagtccctattttcgagtaaaatc
agaatgctacattgggacgggtcgggatagctcagctggtagagcagaggactgaaatct
?????????????????????????????????---------------------------
------------------------------------------------------------
------------------------------------------------------------
------------------------------------------------------------
------------------------------------------------------------
------------------------------------------------------------
------------------------------------------------------------
------------------------------------------------------------
------------------------------------------------------------
------------------------------------------------------------
------------------------------------------------------------
------------------------------------------------------------
------------------------------------------------------------
------------------------------------------------------------
------------------------------------------------------------
------------------------------------------------------------
------------------------------------------------------------
------------------------------------------------------------
------------------------------------------------------------
-----------------???????????????????????????????????????????
????????????????????attgtggattctttcttttatccaccattttatatttcta
tatataagtgaagttgctcgtgactcgacatcagttggtaatggaaatagtccatggtgg
agctcgagtagaatgtattaattcatttttcggagcaagaatctagggttaatgcaaatc
aataaattggaacaacttcgtgaatatctcttagatataaaaatcgaaaggatcccagtc
gagcaaattcttcagtaaaaaggaaaattggttggaattaatcaaactttttcgacacaa
agtgtatcacacgggaatccatcgttcgtaagattcttgtctagaaggaaatccaaaata
aggggtatgttgctaccatttttaaaggattaagaagcaccgaaggaatgtctaaaccta
atgattgataaaggatcccaaaacaaggaaacaccgcctcaataactgctgggccagatt
taagaatccaaatctatttttaaacgagagacaaacgaaatggcgggtgtaaagaccact
caataaatgaaattgcctagctatagttctttgagctatttaaatttaatttgagttatg
agtacgaattatctcttttttcattttcaagaacgaagaagaaaaaaagatttaaatcat
agtctaattgatttgatgattttatggctccttttttcatttattagaattttatacata
gataaaacttcggatcaaattctttgttctcgagccgtacgaggagaaaacttcctatac
gt??????????????????????????????????????????????????????????
????????????????????????????????????????????????????????????
????????????????????????????????????????????????????????????
????????????????????????????????????????????????????????????
???????????????????????????
>Leptomischus_primuloides <unknown description>
------------------------------------------------------------
------------------------------------------------------------
------------------------------------------------------------
------------------------------------------------------------
------------------------------------------------------------
------------------------------------------------------------
------------------------------------------------------------
------------------------------------------------------------
------------------------------------------------------------
------------------------------------------------------------
------------------------------------------------------------
------------------------------------------------------------
------------------------------------------------------------
------------------------------------------------------------
------------------------------------------------------------
------------------------------------------------------------
------------------------------------------------------------
------------------------------------------------------------
------------------------------------------------------------
------------------------------------------------------------
------------------------------------------------------------
------------------------------------------------------------
------------------------------------------------------------
------------------------------------------------------------
------------------------------------------------------------
------------------------------------------------------------
------------------------------------------------------------
------------------------------------------------------------
------------------------------------------------------------
------------------------------------------------------------
------------------------------------------------------------
------------------------------------------------------------
------------------------------------------------------------
------------------------------------------------------------
------------------------------------------------------------
------------------------------------------------------------
------------------------------------------------------------
------------------------------------------------------------
------------------------------------------------------------
------------------------------------------------------------
------------------------------------------------------------
------------------------------------------------------------
------------------------------------------------------------
------------------------------------------------------------
------------------------------------------------------------
------------------------------------------------------------
------------------------------------------------------------
------------------------------------------------------------
------------------------------------------------------------
------------------------------------------------------------
------------------------------------------------------------
------------------------------------------------------------
------------------------------------------------------------
------------------------------------------------------------
------------------------------------------------------------
------------------------------------------------------------
------------------------------------------------------------
------------------------------------------------------------
------------------------------------------------------------
------------------------------------------------------------
------------------------------------------------------------
------------------------------------------------------------
------------------------------------------------------------
------------------------------------------------------------
------------------------------------------------------------
------------------------------------------------------------
------------------------------------------------------------
------------------------------------------------------------
------------------------------------------------------------
------------------------------------------------------------
------------------------------------------------------------
------------------------------------------------------------
------------------------------------------------------------
------------------------------------------------------------
---------------------------------ctgatatcttggcagcattccgagtaa
ctcctcaacctggagttccaccggaagaagcaggggccgcggtagctgccgagtcttcta
ctggtacatggacaactgtatggacggatggacttaccagtcttgatcgttacaaagggc
gatgctaccacatcgagccagttcctggagaagaagatcaatatattgcttatgtagctt
accccttagacctttttgaagaaggttctgttactaacatgtttacttccatcgtaggta
atgtatttgggttcaaagccctgcgcgccctacgtctggaagatttgcgaattcccattg
cttatgttaaaaccttccaaggaccgcctcatggcattcaggtcgagagagataaattga
acaagtatggtcgtcccctgttgggatgtactattaaacctaaattaggtttatctgcta
aaaactacggtagagcagtttatgaatgccttcgtggtggacttgattttaccaaagatg
atgaaaacgtgaactcccaaccatttatgcgttggagagatcgtttcttattttgtgccg
aagcactttataaagcgcaggctgaaacaggtgaaatcaaggggcattacttgaatgcta
ctgcaggtacatgcgaagaaatgatcaaaagagctgtatttgctcgagaattgggagctc
ctattgtaatgcatgattacttaacagggggattcactgcaaatactagcttggctcatt
attgccgagataatggcttacttcttcacattcaccgtgcaatgcatgcagttattgata
ggcagaagaatcatggtatgcacttccgcgtactagctaaagcgttacgtatgtctggcg
gagatcatattcacgccggtactgtggtagggaaacttgaaggcgaaagagatatcactt
tgggctttgttgatttactgcgcgatgattatattgaaaagatcgctcccgcggtattta
tttcactcaagattgggtctctctaccgggtgttctgcctgtggcttcaggaggtattca
tgtttggcatatgcctgctctgacggagatttttggagatgattcggtactacagttcgg
tggaggaactttgggac-------------------------------------------
------------------------------------------------------------
------------------------------------------------------------
------------------------------------------------------------
------------------------------------------------------------
------------------------------------------------------------
------------------------------------------------------------
------------------------------------------------------------
------------------------------------------------------------
------------------------------------------------------------
------------------------------------------------------------
------------------------------------------------------------
------------------------------------------------------------
------------------------------------------------------------
------------------------------------------------------------
------------------------------------------------------------
------------------------------------------------------------
------------------------------------------------------------
---------------------------
>Dunnia_sinensis_MN883829
ggtgggacttcttctttttccaacggcaacaaaaaatcttcgtcgtatgtggtcttttca
gagtgttttattgttaagtatagtcatgattttttcaatcaatctatctattcagcaaat
aaatataaattctatctatcaatatgtctggtcttgggtcattattaatgatttttcttt
agaattcggctatttgatcgatccacttacttctattatgtcaatattaatcactactgt
tggaattatggttcttatttatagtgataattatatggctcatgatcaagcgtatttgag
attttttgcttatatgagttttttcagtacttccatgttgggattagttactagttctaa
tttgatacaaatttatattttttgggaattggttggggtgtgttcctatctattaatagg
attttggtttacacgacctcttgcagcaaatgcttgccaaaaagcttttgtaactaatcg
tataggggattttggtttattattaggaattttgggttttttttggataacgggtagttt
cgaatttcgggatttattcgaaatattcaataacttgattgtggataacaaagttaattt
tttatttgttactttgtgtgctgttctattatttgccggtgccgttgctaaatctgcgca
atttccccttcatgtatggttacccgatgccatggagggtcccactcctatttccgctct
tatacatgctgctaccatggtagcagcgggaatttttcttgtagcccggcttcttcctct
tttcatagttataccttacataatgaatttaatttcgttagtaggaataataacagtatt
gttaggagctactttagctcttgctcaaaaagacattaagagaggtttagcctattccac
aatgtctcaattgggttatatgatgctagctctgggtatggggtcttatcgaagtggttt
atttcatttgattactcatgcctattccaaagccttattatttttaggatccggatccat
tattcactcaatggaaacagttgttgggtattctccccataaaagtcaaaatatggctct
tatgggaggtttaacaaaacatgtaccaattactaaaagcacttttttagtaggtacact
ttctctttgtggtattccaccgttggcttgtttttggtccaaagatgaaattattactga
tagttggttatattcacccagttttgcaataatagcttggcttaccgcgggattaaccgc
attttatatgtttcgtatctatttacttacttttgaagggcatttaggtgttcaggttca
taattacattagtaaacaaaaaatacccttctattcactatctctatggggtaaaggagt
ttataaaaaaattaacaaaaataaaaattttagtttattaactaaggaacgtttttcttt
tttgaaaaaaaagatatatccaattgatggtcgtgctagaaatgtgacacgccactttat
tactattgtttcttttgagaatgaaaaattttattcctatccttatgaatcggataatac
tatgttatttcctctacttgtgttgtgtctatttactttgttcgttggggctataggaat
tcctttaagtcaagaaggagtggatttagatatattatctaaatggctaactacgtctat
aaatcttttgcctcaaaaatttaataattcgatggattggtacgaatttttcaaagatgc
tattttttcagtcagtatagcttctttaggaatatttatagcggcccttttatataaatc
gtcctattcctctttactaaattttgatttaattaattcagttcttaaaatgaaaagcgg
tcctaagagactcctttgggacaaaattataaatgccatatataattggtcatataatcg
tgcttatatagattccttttatacaatgtctttaactagaggaataagaaaatccgctga
attgattcatttttttgatcgacgggtaattgatggaattacgaatgggtttggtgttat
tactttatttgttatcgaattcaaaccaaaaacaaatagccgatagcgagtcgatcggtt
aattcaagttaattcaataagacatgagagttaacaacccatttgattgttatcattcaa
ttgaatccaattcaattgtttcaataaagaaacagtgaatttgaaaaacctatttttcaa
atttttagaatctcaagtggatgaataagaatcttgagaaagtctttcgtttgtttatca
ttatagacaatcccatctatattatctattctatggaattcgaacccgagctctatttac
attacgattcattaatttctagccgattcaaaaagggtaaattgggttgcgttatatata
tgaaagggtatacaataatgatgtatttggcaaatcgtatggtctaataatcaaacattc
tgattagttgataattttagtagtggttgggaattttgtgaaagattcctgtgaaaaatt
gcattaacaacgaattcgtgtcgagtagaccttgttgttgtgagaattcttaattcatga
gttgtagggagggatttagccggctatcggaatcgaaccgatgaccatcgcattacaaat
gcgatgctctaacctctgagctaagcgggctcatataa--------------tatccatt
ttagatc--tagagaaattaaataaattattagaagcttagttattaactattatttctt
atctagttagagtcgatatgaattgaatatcgaaaatcatagaatttcaaatcaa-----
--tcttgaatattctaaaacacaacga---ttaat---------------gattaataga
gcgatatagaatttcgatttatttatcactaatacaaatccaattctaatattattaaat
ttgatatatcttttattatttgagttttagataattaaggttttcatttttgaattcaaa
tgacatttgaacttctttttattgtattattttatttgattctatattatatagttccaa
ttacgaatggttagttataactaatgagacattccctactttcattcataaagaggtaag
tagtaaaggcggaaattaagacgacaaaaaaagaatcgaaccttcaagtattcaaaatta
catcgaaaacgtgacagttagatatatttaccttggatatatccatccatattgaattgc
agatacagaaatggtagaatcataggcgattggaccaaagccaaagatggttctgctata
gtcctatagaagggaggtaagaaataaacgaaaacatttttccgagataggaatctggta
tctaatgaattcaatgatttcagtataaatgaaagaaaaaaagaaacgacatcacaatga
aatttaaatctcaacacaaaacgaagggggatatggcgaaattggtagacgctacggact
taattggattgggccttggtatggaaacccgctgagtgagaactttcaaattcagagaaa
ccctggaattaataaaaaggggcaatcctgagccaaatcctattttccgaaaacaaaggt
tcagaaagtgaaaaaggggataggtgcagagactcaatggaagctgttctaacaaatgga
gttggctgcggtagtcgcgaagtctttccatcaaa-------aattcataaagtataagt
attaaggatgaagtgaaggataaatgtatatacatacgtagtgaatagtatattaaatga
gtaatgacagcccgaatgaatctatattttttctatgaaaaaataaagaattgttgttaa
tagattccacgtttaagaaagaatcgaatattcattgatcaaatgattcactccatagtc
tgatagatcttttcacgaactgattaatcggacgagaataaagatagagtcccattctac
atgtcaatgccggcaacaatgaaatttatagttaagaggaaaatccgtcgacttttaaaa
tcgtgagggttcaagtccctctatcccca???????????????????????????????
????????????????????????????????????????????????????????????
????????????????????????????????????????????????????????????
????????????????????????????????????????????????????????????
????????????????????????????????????????????????????????????
????????????????????????????????????????????????????????????
????????????????????????????????????????????????????????????
?????????????????????????????????ctgatatcttggcagcattccgagtaa
ctcctcaacctggagttccaccggaagaagcgggggccgcggtagctgccgagtcttcta
ctggtacatggacaactgtatggacggatggacttaccagccttgatcgttacaaagggc
gatgctaccacatcgagccagttcctggagaagaagatcaatatattgcttatgtagctt
accccttagacctttttgaagaaggttctgttactaacatgtttacttccatcgtaggta
atgtatttgggttcaaagccctgcgcgccctacgtctggaagatttgcgaattcccgttg
cttatattaaaaccttccaagggccgcctcatggcattcaagtcgagagagataaattga
acaagtatggtcgtcccctgttgggatgtactattaaacctaaattaggtttatctgcta
aaaactacggtagagcagtttatgaatgtcttcgtggtggacttgattttaccaaagatg
atgaaaacgtgaactcccaaccatttatgcgttggagagatcgtttcttattttgtgccg
aagcaatttataaagcgcaggctgaaacaggtgaaatcaaagggcattacttgaatgcta
ctgcaggtacatgcgaagaaatgatcaaaagagctgtatttgctcgagaattgggagttc
ctatcgtaatgcatgattacttaacagggggattcactgcaaatactagcttggctcatt
attgccgagataatggcttacttcttcacattcaccgtgcaatgcatgcagttattgata
ggcagaagaatcatggtatgcacttccgtgtactagctaaagcgttacgtatgtctggcg
gagatcatattcacgccgggactgtagtagggaaacttgaaggcgaaagagatatcactt
tgggctttgttgatttactgcgtgataattatattgaaaagatcgctcccgcggtattta
tttcactcaagattgggtctctctaccaggtgttctgcccgtggcttcaggaggtattca
cgtttggcatatgcctgctctgacggagatttttggagatgattcggtactacagttcgg
tggaggaactttgggacatgctaaaacttcgtttgaaacgatgtggtagaaagcaacgtg
cgacttgaagggcccgatccattgtggattctttcttttatccaccattttctatttcta
ta--taagtgaaggtgctcgtgactcgacatcagttggtaatggaaatagtccatggtgg
agctcgagtagaacgtattaattcatttttcggagtaagaatctagggttaatgcaaatc
aataaattggaacaacttcgtgaatatctcttcgatataaaaatggaaaggatcccattc
aagcaaattcttcagt?aaaaggaaaattggttggaattaatcaaactttttcgatccaa
agtgtattacacgggaatccatcgttcgtaagattcttgaatagaaggaaatccaaaata
aggggtatgttgctaccattttaaaaggattaagaagcaccgaaggaatgtctaaaccta
atgattgataaaggatcccaaaacaaggaaacaccgtctcaataactgctgggccaggtt
taagaat-caaatctatttttaaacgagagacaaacgaaacggcgggtgtaaagaccact
caataaatgaaattgcttaactattgttctttgagctatttaaatttaatttgagttatg
agtacgaattatctcttttttcattttcaagaacgaagaagaaaaaaagatttaaatcat
agtctaattgatttgatgattttatggatccttttgtcatttattagaattttatacata
gataaaacttcagatcaaattcttttttctcgagccgtacgaggagaaaacttcctatac
gtttctaggaggggtattattcatctacatctatctcaatgagctgtctatcgaatagtt
gcaattgatgttcgatcccgaagagagggaaaggatcttcaaaaagtgggtttttatgat
ccgataacgaatcaaacttatttaaatgttcctgctattctatatttccttgaaaggggt
gctcaacttacaggaaccgttcaggatctttttaaaaaggcgtgggattttaaggaactt
cgccctaatcaaagtcaatttaattaa
>Mycetia_gracilis_H313
ggcgggacttcttctttttccaacggcaacaaaaaatcttcgtcgtatgtggtcttttca
gagtgttttattgttaagtctagtcatgcttttttcaatcaatctatctattcagcaaat
aaatagaaattttatctatcaacatgtctggtcttgggttattattaatgatttttcttt
agaattcggctatttgatcgatccacttacttctattatgtcaatattaatcactactgt
tggaattatggttcttatttatagtgataattatatggctcatgatcaatcgtatttgag
attttttgcttatatgagttttttcagtacttccatgttgggattagttactagttctaa
tttaatacaaatttatattttttgggaattggtgggggtatgttcttatctattaatagg
attttggtttacacgacctcttgcagcaaatgcttgtcaaaaagcttttgtaactaatcg
tataggggattttggtttattattaggaattttgggttttttttggataacaggtagttt
cgaatttcgggatctattcgaaatattcaataacttgattgttgataatgaagtgaattt
tttatttgttactttgtgtgctggtctattatttgcgggtgccgttgctaaatcggcaca
atttccccttcatgtatggttacctgatgctatggaggggcccactcctatttctgctct
tatacatgctgctaccatggtagcagcgggaatttttcttgtagcccggcttcttcctct
tttcatagttataccttacataatgaatttcatttcgttagtaggaataataacagtatt
attaggagctactttagctcttgctcaacaagacattaagagaggtttagcctattccac
aatgtctcaattgggttatatgatgctagctctgggtatggggtcttatcgaagtgcttt
atttcatttgattactcatgcctattccaaagccttattatttttaggatctggatccat
tattcactcaatggaaacagttgttgggtattctccccataaaagtcaaaatatggctct
tatgggcggtttaacaaaacatgtaccacttaccaaaagcacttttttagtaggtacact
ttctatttgtggtattccaccgttggcttgtttttggtccaaagatgaaattcttactga
gacttggttatattcaactagtttcgcaataatagcttgggttaccgcgggattaactgc
attttatatgtttcggatctatttacttacctttgaagggcattttggtgttcaggttca
aaattacattggtaaacaaaaaatccccttctattcactatctctatggggtaagggagt
ttctaaaagaattaacaaaaataaaaattttagtttattaactaaggaacgttcctcttt
tttttcaaaaaagatatattcaattgatgatcgtgctagaaatgtgacacgccactttat
tactattgttcattttgagaataaaaaaaatttttcctatccttatgaatcggacaatac
tatgttattccctctacttgtgttgtgtctatttactttgttcgttggggctataggaat
tcctttaagtcaagaaggggtaaatttagatatattatctaaatgcttaactccggctat
aaatctttttcctcaaaaattgaaaaattcgatgaattggtacgaatttttcaacgatgc
cgttttttcggtcagtatagcttcgttaggaatatttatagcagcccttttatataaatc
gtcctattcctctttactaaatttggatttaattaattcagttcttaaaacgaaaagtgg
ttctaagagactcgtttgggacaaaattataaatacactatataattggtcatataatcg
tgcttatatagattccttttatacaatgtctttaactggaggaataagaaaatccgccga
atttattcatttttttgatcgacgggtaattgatggaattacgaatgtgtttggtgttat
tactttctttgttatcgaattcaaaccaaaaacaaatagccgacagcgagtcgatcggtt
aattcaagttaattgaataagacatgagagttaacaacccatttgattgttatcattcaa
ttgaatccaattcaattgtttcaataaagaaacagtcaatttgaaaaataggtttttcaa
atttttagaatctcaagtggatgaataagaatcttgagaaagcctttcatttgtttatca
ttatagataatcccatctatattatctattctatggaattcgaacccgagttctatttac
attacgattcattaatttctatcggattcaaaaagggtaaattgggttgcgttatatata
tgaaagggtatacaataatgatgtatttggcaaatcatatggtctaataatcaaacattc
tgattagttgataattttagtattggttgggaattttgtgaaagattcctgtgaaaaatt
gcattaacaacgaattcgtgtcgagtagaccttgttgttgtgagaattcttaattc????
?????????????????agccggctatcggaatcgaaccgatgaccatcgcattacaaat
gcgatgctctaacctctgagctaagcgggctcatataaattcattttagatctatctatt
ttagatctatagaggaattaaataaattattagaagcttagttattaactattatttctt
atctagttagagtcgagatgaattcaatatctaaaatcatggattttcaaatcaataatc
aatattgactattataaaatattataaaacataac---------------gattaataga
gcgatatagaatttggatttatttatcactaatacaaattcaatttgaatattattcaat
tggatatatcttttattatttgagttttagataattaaagttttcgtt????????????
????????????????????????????????????????????????????????????
ttacgaatggttagttataactaatgagacattccctactttgattcataaagaggtaag
tagtaaaggccgaaattaagatgataaaaaaaaaatcgaaccttcaagtatttaaaatta
catcaaaaacgtgacagttagatatatttaccttggatatatccatccatattgaattgc
agatacagaaatggtagaatcatagtcgattggaccaaatccaaagatggttctcctata
gttctatagaaggtaggtaagaaataaacaaaaacattttttcgagataggaatctggta
tctaatgaattcaatgatttcagtataaatgaaagaaaaaaagaaacgccatcacaatga
aatttgaatctcaacacaaaacgaagggggatatggcgaaattggtagacgctacggact
taattggattgggccttggtatggaaacccgctgagtgagaactttcaaattcagagaaa
ccctggaattaataaaaaggggcaatcctgagccaaatcctattttccgaaaacaaaggt
tcagaaagtgaaaaaggggataggtgcagagactcaatggaagctgttctaacaaatgga
gttggctgcggtagtcgaaaagtctttccatcaaaaagtcataattcataaagtataagt
attaaggatgaagtgaaggataaacgtatatacatacgtagtgaataatatattaaatga
gtaatgacagcccgaatgaatcgatattttttctatgaaaaaataaagaattgttgttaa
tagattccacgtttaagaaagaatcgaatattcattgatcaaataattcactccatagtc
tgatagatcttttcacgaactgattaatcggacgagaataaagatagagtcccattctac
atgtcaatgtcggcaacaatgaaatttatagttaagaggaaaatccgtcgactttgaaaa
tcgtgagggttcaagtccctctatccccaaatagactattcgactctccaactatctatt
tacctatcc-ctttttgttatccgttcaaaatgccttatcga-tcactctattctcttag
aagtgatcgcgtcgaaaatgtccttttcttatcacacctatatgatatacatacaaatga
acatgtttgagcaagaaatccccatttgaatgatttacaatctatataattacttaaata
ctgaaattaccaaagttctcttttttaagatacaagccaagcaatttcagtacctaaata
aaacttaggaattccctttctttctttttattgacacagtccctattttcgagtaaaatg
agaatgctacattgggacgggtcgggatagctcagctggtagagcagaggactgaaaatc
ctcgtgtcaccagttcaaatctggttcctggcactgatatcttggcagcattccgagtaa
ctcctcaacccggagttccaccggaagaagcaggggccgcggtagctgccgagtcttcta
ctggtacatggacagctgtatggacggatggacttaccagtctggatcgttacaaagggc
gatgctaccacatcgagccagttcctggagaagaagagcaatttattgcttatgtagctt
accccttagacctttttgaagaaggctctgttaccaacatgtttacttccatcgtaggta
atgtatttgggttcaaagccctgcgcgccctacgtctggaagatttgcgaattcccattg
cttatgttaaaaccttccaaggaccgcctcatggcattcaggtagagagagataaattga
acaagtatggtcgtcccctgttgggatgtactattaaacctaaattaggtttatctgcta
aaaactacggtagagcagtttatgaatgccttcgtggtggacttgattttaccaaagatg
atgaaaacgtgaactcccaaccatttatgcgttggagagatcgtttctgcttttgtgccg
aagcactttataaagcgcaggctgaaacaggtgaaatcaaagggcattacttgaatgcta
ctgcaggtacagtagacgaaatgatgaaaagagctgtatttgctcgagaattgggagttc
ctatcgtaatgcatgattacttaacagggggattcactgcaaatactaccttggctcatt
attgccgagataatggcttacttcttcacattcaccgtgcaatgcatgcagttattgata
ggcagaagaatcatggtatgcacttccgcgtactagctaaagcgttacgtatgtctggcg
gagatcatgttcacgccggtactgtggtagggaaacttgaaggcgaaagagatatcactt
tgggctttgttgatttactgcgcgatgattatattgaaaagatcgctcccgcggtattta
tttcactcaagattgggtctctatgccgggtgttctgcctgtggcttcaggaggtattca
tgtttggcatatgcctgctctgacggagatttttggagatgattcggtactacagttcgg
tggaggaactttgggacatgttaaaacttcgtttgaaacgatgtggtagaaagcaacgtg
cgacttgaagggcccgatctattgtggattctttcttttatccaccattttatatttct-
----------aagatgctcgtgactcgacatcagttggtaatggaaataggccatggtgg
agctcgagtagaatgtattaattcatttttcggagcaagagtctagggttaatgcaaatc
aataaattggaacaacttcgtgaatatctcttagatataaaaatcgaaaggatcccagtc
gagcaaattcttcagtaaaaaggaaaattggttggaattaatcaaactttttcgacacaa
agtgtatcacacgggaatccatcgttcgtaagattcttgtctagaaggaaatccaaaata
aggggtatgttgctaccatttttaaaggattaagaagcaccgaaggaatgtctaaaccta
atgattgataaaggatcccaaaacaaggaaacaccgcctcaataactgctgggccagatt
taagaatccaaatctatttttaaacgagagacaaacgaaatggcgggtgtaaagaccact
caataaatgaaattgcctagctatagttctttgagctatttaaatttaatttgagttatg
agtacgaattatctcttttttcattttcaagaacgaagaagaaaaaaagatttaaatcat
agtctaattgatttgatgattttatggatccttttttcatttattagaattttatacata
gataaaacttcggatcaaattctttgttctcgagccgtacgaggagaaaacttcctatac
gtttctaggaggggtattattcatctacatctatctcaatgagctgtctatcgaatcgtt
gcaattgatgttcgatcccgaagagaaggaaaagatcttcaaaaagtgggtttttatgat
cccataaagaatcaaacttatttaaatgttcctgctattctatatttccttgaaaggggt
gctcaacttacagggaccgttcaggatctttttaaaaaggcgtgggattttaaggaactt
cgccctaatcaaagtcaatttaattaa
>Argostemma_parvifolium_var_involucratum
????????????????????????????????????????????????????????????
????????????????????????????????????????????????????????????
????????????????????????????????????????????????????????????
????????????????????????????????????????????????????????????
????????????????????????????????????????????????????????????
????????????????????????????????????????????????????????????
????????????????????????????????????????????????????????????
????????????????????????????????????????????????????????????
????????????????????????????????????????????????????????????
????????????????????????????????????????????????????????????
????????????????????????????????????????????????????????????
????????????????????????????????????????????????????????????
??????tgctgctaccatggtagcagcgggaatttttcttgtagcccggctttttcctct
tttcatagttataccttacataatgaatttcatttcattagtaggaataataacagtatt
attaggagctactttagctcttgctcaaaaagatattaagagaggtttagcctattccac
aatgtctcaattgggttatatgatgctagctctgggtatggggtcttatcgaagtgcttt
atttcatttgattactcatgcctattccaaagccttattatttttaggatctggatccat
tattcactcaatggaaacagttattgggtattctccctataaaagtcaaaatatggctct
tatgggaggtttaacaaaacatgtaccaattaccaaaagcacttttttagtaggtacact
ttcgatttgtggtattccaccgttggcttgtttttggtccaaagatgaaattcttactga
tacttggttctattcaactagtttcggaataatagcttgggttaccgcgggattaactgc
attttatatgtttcggatctatttacttacttttgaagggcattttggtgttcaggttca
aaattacattggtagacaaaaaatccccttctattccctatctctatggggtaagggagt
ttttaaaagaattaacaaaaataaaaaattgagtttattaactaaggaacgttcctcttt
tttttcaaaaaagatatattcaattgatgatcgtgctagaaatgtcacacgcccctttat
tactattgttcattttgagaataaaaaaaaaaattcctatccttatgaatcggacaatac
tatgttattctctctacttgtgttgtgcctatttactttgttcgttggggctataggaat
tcctttaagtcaagaaggggttaatttagatatattatctaaatggttaactccgtctat
aaatctttttcctcaaaaattgaaaaattcgtaccaattcatcgaatttttcaaagatgt
cgttttttcagtcagtatagtttctttaggaatatttgtagcagcctttttatataaatc
gtcctattcctctttactaaatttggatttaattaattcagttcttaaaatgaaaagtgg
ttcgaagagactcctttgggacaaaattataaatacaatatatagttggtcatataatcg
tgcttatatagattccttttatacaatgtctttaactataggaataagaaaatccgccga
attgattcatttttttgatcgatgggtaattgatggaattacgaatgcgtttggtgttat
tactttctttgttatcgaattcaaaccaaaaacaaatagccgacagcgagtcgatcggtt
aattcaagttaattgaataagacatgagagttaacaacccatttgattgttatcattcaa
ttgaatccaattcaattgtttcaataaagaaatagtgaatttgaaaaa-----tattcaa
atttttagaatctcaagtggatgaataagaatcttgagaaagcctttcatttgtttatca
ttatagacaatcccatctatcttatctattttatggaattcgaacccgagctctatttac
attacgattcgttaatttctatcggattcaaaaagggtaaattgggttgcgttatatata
tgaaagggtatacaataatgatgtatttggcaaataatatggtctaataatcaaacattc
tgattaattgataattttagcattggttgggaattttggaaaagattcctgcg-aaaatt
gcattaacaacgaattcgtgtcgagtagaccttgttgttgtgagaattcttaattcatga
gttgtagggagggattt???????????????????????????????????????????
????????????????????????????????????????????????????????????
????????????????????????????????????????????????????????????
????????????????????????????????????????????????????????????
????????????????????????????????????????????????????????????
????????????????????????????????????????????????????????????
????????????????????????????????????????????????????????????
????????????????????????????????????????????????????????????
????????????????????????????????????????????????????????????
????????????????????????????????????????????????????????????
????????????????????????????????????????????????????????????
????????????????????????????????????????????????????????????
????????????????????????????????????????????????????????????
????????????????????????????????????????????????????????????
????????????????????????????????????????????????????????????
????????????????????????????????????????????????????????????
????????????????????????????????????????????????????????????
????????????????????????????????????????????????????????????
?????????????????????????????atcaaaaagtgataattcataaagtataagt
attaaggata???????????????????atagatacgtagtgaataataatgtaaatga
gtaatgacagcccgaatgaatctatattttttctatgaaaaaataaagaattgttgttaa
tagattccacgtttaagaaagaatcgaatattcattgatcaaatgattcactccatagtc
tgatagatcttttcatgaactgattaatcggacgagaataaagatagagtcccattctac
atgtcaatgtcggcaacaatgaaatttatagttaagaggaaaatccgtcgactttgaaaa
tcgtgagggttcaa??????????????????????????????????????????????
????????????????????????????????????????????????????????????
????????????????????????????????????????????????????????????
????????????????????????????????????????????????????????????
????????????????????????????????????????????????????????????
????????????????????????????????????????????????????????????
????????????????????????????????????????????????????????????
?????????????????????????????????ctgatatcttagcagcattccgagtaa
cccctcaacccggagttccaccggaagaagcaggggccgcggtagctgccgagtcttcta
ctggtacatggacaactgtatggacggatggacttaccagtctggatcgttacaaagggc
gatgctaccacatcgagccagttcttggagaagaagatcaatatattgcttatgtagctt
atcccttagacctttttgaagaaggctctgttactaacatgtttacttccatcgtaggta
atgtatttgggttcaaagccctgcgcgccctacgtctggaagatttgcgaattcccattg
cttatattaaaaccttccaaggaccgcctcatggcattcaggtagagagagataaattga
acaagtatggtcgtcccctgttgggatgtactattaaacctaaattaggtttatctgcta
aaaactacggtagagcagtttatgaatgccttcgtggtggacttgattttaccaaagatg
atgaaaacgtgaactcccaaccatttatgcgttggcgagatcgtttcttattttgtgccg
aagcactttataaagcgcaggctgaaacaggtgaaatcaaagggcattacttgaatgcta
ctgcaggtacatgcgaagaaatgatcaaaagagctgtatttgctcgagaattgggagttc
ctatcgtaatgcatgattacttaacagggggattcactgcaaatactagcttggctcatt
attgccgagataatggcttacttcttcacattcaccg???????????????????????
????????????????????????????????????????????????????????????
????????????????????????????????????????????????????????????
????????????????????????????????????????????????????????????
????????????????????????????????????????????????????????????
????????????????????????????????????????????????????????????
????????????????????????????????????????????????????????????
????????????????????attgtggattctttcttttatccaccattttctatttcta
tatataagtgaaggtgctcgtgactcgacatcagttgctaatggaaatagtccatggtgg
agctcgagtagaatgtcttaattcattttttggagcaagaatctagggttaatgcaaatc
aataaagtggaacaacttcgtgaatatctcgtagatataaaaatcgaaaggatcccagtc
gagcaaattcttcagtaaaaaggaaaatgggttggaattaagcaaactttttcgacccaa
agtgtatcacacgggaatccagcgttcgtaagattcttgtctagaaggaaatccaaaata
aggggtatgttgctaccatttttaaaggattaagaagcaccgaaggaatgtctaaaccta
atgattgataaaggatcccaaaacaaggaaacaccgtctcaataactgctgggccagatt
taagaatccaaatctatttttaaacgagagacaaatgaaatgacgggtgtaaagaccact
caataactgaaattgcctaactattgttctttgagctatttaaatttcatttgagttatg
agtacgaattatctcttttttcattttcaagaacgaagaagaaaaaaagatttaaatcat
agtctagttgatttgattattttatggatccttttttcatttattagaattttatacaca
gataaaacttcggatcaaattctttggtctcgagccgtacgaggagaaaacttcctatac
gttt????????????????????????????????????????????????????????
????????????????????????????????????????????????????????????
????????????????????????????????????????????????????????????
????????????????????????????????????????????????????????????
???????????????????????????
>Mycetia_glandulosa_H316
ggcgggacttcttctttttccaacggcaacaaaaaatcttcgtcgtatgtggtcttttca
gagtgttttattgttaagtctcgtcatgcttttttcaatcaatctatctattcagcaaat
aaatagaaattttatctatcaacatgtctggtcttgggttattattaatgatttttcttt
agaattcggctattttatcgatccacttacttctattatgtcaatactaatcactactgt
tggaattatggttcttatttatagtgataattatatggctcatgatcaatcgtatttgag
attttttgcttatatgagttttttcagtacttcgatgttgggattagttactagttctaa
tttaatacaaatttatattttttgggaattggtgggggtatgttcttatctattaatagg
attttggtttacacgacctcttgcagcaaatgcttgtcaaaaagcttttgtaactaatcg
tataggggattttggtttattattaggaattttgggttttttttggataacaggtagttt
cgaatttcgggatctattcgaaatattcaataacttgattgttgataaggaagtgaattt
tttatttgttactttgtgtgctgttctattatttgcgggtgccgttgctaaatctgcaca
atttccccttcatgtatggttacctgatgctatggaggggcccactcctatttctgctct
tatacatgctgctaccatggtagcagcgggaatttttcttgtagcccggcttcttcctct
tttcatagttataccttacataatgaatttcatttcgttagtaggaataataacagtatt
attaggagctactttagctcttgctcaacaagacattaagagaggtttagcctattccac
aatgtctcaattgggttatatgatgctagctctgggtatgggttcttatcgaagtgcttt
atttcatttgattactcatgcctattccaaagccttattatttttaggatctggatccat
tattcactcaatggaaacggttgttgggtattctccccataaaagtcaaaatatggctct
tatgggaggtttaacaaaacatgtaccaattaccaaaagcacttttttagtaggtacact
ttctatttgtggtattccaccgttggcttgtttttggtccaaagatgaaattcttactga
tacttggttatattcaactagtttcgcaataatagcttgggttaccgcgggattaactgc
attttatatgtttcggatctatttacttacttttgaagggcattttggtggtcaggttca
aaattacattggtaaacaaaaaatccccttctattcactatctctatggggtaagggagt
ttctaaaagaattaacaaaaataaaaattttagtttattaactaaggaacgttcctcttt
tttttcaaaaaagatatattcaattgatgatcgtgctagaaatgtgacacgccactttat
tactattgttcattttgagaataaaaaaaaaaattcctatccttatgaatcggacaatac
tatgttattccctctacttgtgttgtgtctatttactttgttcgttggggctataggaat
tcctttaagtcaagaaggggtaaatttagatatattatctaaatggttaactccgtctat
aaatttttttcctcaaaaattaaagaattcgattaattggtacgaatttttcaacgatgc
cgttttttcggtcagtatagcttcgttaggaatatttatagcagcccttttatataaatc
gtcctattcctctttactaaatttggatttaattaattcatttcttaaaacgaaaagtgg
ttctaagagactcctttgggacaaaattataaatacaatatataattggtcatataatcg
tgcttatatagattccttttatacaatgtctttaactggaggaataagaaaatctgccga
attgattcatttttttgatcgacgggtaattgatggaattacgaatgtgtttggtgttat
tactttctttgttatcgaattcaaaccaaaaacaaatagccgacagcgagtcgatcggtt
aattcaagttaattgaataagacatgagagttaacaacgcatttgattgttatcattcaa
ttgaatccaattcaattgtttcaataaagaaacagtgaatttgaaaaataggtttttcaa
atctttcgaatctcaagtggatgaataagaatcttgagaaagcctttcatttgtttagga
ttatagataatcccatctatattatctattctatggaattcgaacccgagttctatttac
attacgattcattaatttctatcggattcaaaaagggtaaattgggttgcgttatatata
tgaaagggtatacaataatgatgtatttggcaaatcatatggtctaataatcaaacattc
tgattagttgataattttagtattggttgggaattttgtgaaagattcctgtgaaaaatt
gcattaacaacgaattcgtgtcgagtagaccttgttgttgtgagaattcttaattc????
?????????????????agccggctatcggaatcgaaccgatgaccatcgcattacaaat
gcgatgctctaacctctgagctaagcgggctcatataa--------------tatccatt
ttagatctatagaggaattaaataaattattagaagcttagttattaacttttatttctt
atctagttagagtcgagatgaattgaatatctaaaatcatggattttcaaatcaataata
aatattgactattataaaatattataaaacataacgattaatagagcgatgattaataga
gcgatatagaatttggatttatttatcactaattcaaatacaatttgaatattattcaat
tggatatattttttatta------------------aaagttttcgtttttgaattcaaa
tgacatttgaacttctttttattgtattattttatttgattctatatcatatagttccaa
ttacgaatggttagttataactaatgagacattccctactttgattcataaagaggtaag
taggaaaggccgaaattaagatgat-aaaaaagaatcgaaccttcaagtatttaaaatta
catcgaaaacgtgacagttagatatatttaccttggatatatccatccatattgaattgc
agatacagaaatggtagaatcatagtcgattggaccaaatccaaagatggttctcctata
gtcctatagaaggtcggtaagaaataaacaaaaacattttttcgagataggaatctggta
tctaatgaattcaatgatttcagtataaatgaaagaaaaaaagaaacgccatcacaatga
aatttgaatctcaacacaaaacgaagggggatatggcgaaattggtagacgctacggact
taattggattgggccttggtatggaaacccgctgagtgagaactttcaaattcagagaaa
ccctggaattaataaaaaggggcaatcctgagccaaatcctattttccgaaaacaaaggt
tcagaaaatgaaaaaggggataggtgcagagactcaatggaagctgttctaacaaatgga
gttggctgcggtagtcgagaagtctttccatcaaaaat-cataattcataaagtataagt
attaaggatgaagtgaaggataaacgtatatacatacgtagtgaataatatattaaatga
gtaatgacagctcgaatgaatctatattttttcatagaaaaaatatagaattgttgttaa
gagattccacgtttaagaaagaatcgaatattcattgatcaaatgattcactccatagtc
tgatagatcttttcactaactgattaatcggacgagaataaagatagagtcccattctac
atgtcaatgtcggcaacaatgaaatttatagttaagaggaaaatccgtcgactttgaaaa
tcgtgagggttcaagtccctctatccccaaatagactatttgactctccaactatctatt
tacctagcccttttttgttatccgttcaaaatgccttagcgattcactctattctcttag
aagcgatcgcgtcgaaaatgtccttttcttatcacacctatatgatatacatacaaatga
acatgtttgagcaagaaatccccatttgaatgatttacaatctatctatataattacata
ctgaaattaccaaagttctcttttttaagatacaagccaagcaatttcaatacttaaata
------aggaattccctttctttcttttaattgacacagtccctattttcgagtaaaatg
agaatgctacattgggacgggtcgggatagctcagctggtagagcagaggactgaaaatc
ctcgtgtcaccagttcaaatctggttcctggcactgatatcttggcagcattccgagtaa
ctcctcaacccggagttccaccggaagaagcaggggccgcggtagctgccgagtcttcta
ctggtacatggacagctgtatggacggatggacttaccagtctggatcgttacaaagggc
gatgctaccacatcgagccagttcctggagaagaagagcaatatattgcttatgtagctt
accccttagacctttttgaagaaggctctgttactaacatgtttacttccattgtaggta
atgtatttgggttcaaagccctgcgcgctctacgtctggaagatttgcgaattcccattt
cttatgttaaaaccttccaaggaccgcctcatggcattcaggtagagagagataaattga
acaagtatggtcgtcccctgttgggatgtactattaaacctaaattaggtttatctgcta
aaaactacggtagagcagtttatgaatgccttcgtggtggacttgattttaccaaagatg
atgaaaacgtgaactcccaaccatttatgcgttggagagatcgtttctgcttttgtgccg
aagcactttataaagcgcaggctgaaacaggtgaaatcaaagggcattacttgaatgcta
ctgcaggtacatgcgaagaaatgatgaaaagagctatatttgctcgagaattgggagttc
ctatcgtaatgcatgattacttaacagggggattcactgcaaatactaccttggctcatt
attgccgagataatggcttacttcttcacattcaccgtgcaatgcatgcagttattgata
ggcagaagaatcatggtatgcacttccgcgtactagctaaagcgttacgtatgtctggcg
gagatcatgttcacgccggtactgtggtagggaaacttgaaggcgaaagagatatcactt
tgggctttgttgatttactgcgcgatgattatattgaaaagatcgcgcccgcggtattta
tttcactcaagattgggtctctatgccgggtgttctgcctgtggcttcaggaggtattca
tgtttggcatatgcctgctctgacggagatttttggagatgattcggtactacagttcgg
tggaggaactttgggacatgttaaaacttcgtttgaaacgatgtggtagaaagcaacgtg
cgacttgaagggcccgatctattgtggattctttcttttatccaccattttatatttcta
tatttaagtgaagttgctcgtgactcgacatcagttggtaatggaaatagtccatggtgg
agctcgagtagaatgtattaattcattttttggagcaagaatctagggttaatgcaaatc
aataaattggaacaacttcgtgaatatctcttagatataaaaatcgaaaggatcccagtc
gagcaaattcttcagtaaaaaagaaaattggttggaattaatcaaactttttcgacacaa
agtgtatcacacgggaatccatcgttcgtaagattcttgtctagaaggaaatccaaaata
aggggtatgttgctaccatttttaaaggattaagaagcaccgaaggaatgtctaaaccta
atgattgataaaggatcccaaaacaaggaaacaccgcctgaataactgctgggccagatt
taagaatccaaatctatttttaaacgagagacaaacaaaatggcgggtgtaaagaccact
caataaatgaaattgcctagctatagttctttgagctatttaaagttaatttgagttatg
agtacgaattatctcttttttcattttcaagaacgaagaagaaaaaaagatttaaatcat
agtctaattgatttgatgattttatggctccttttttcttttattagaattttatacata
gataaaacttcggatcaaattctttgttctcgagccgtacgaggagaaaacttcctatac
gtttctaggaggggtattattcatctacatctatctcaatgagctgtctatcgaatcgtt
gcaattgatgttcgatcccgaagagaaggaaaagatcttcaaaaagtgggtttttatgat
cccataaagaatcaaacttatttaaatgttcctgctattctatatttccttgaaaggggt
gctcaacttacagggaccgttcaggatctttttaaaaaggcgtgggattttaaggaactt
cgccctaatcaaagtcaatttaattaa
>Argostemma_hookeri
ggcgggacttcttctttttccaacggcaacaaaaaatcttcgtcgtatgtgggcttttca
gagtgttttattgttaagtctagtcatgcttttttcaatcaatctatctattcagcaaat
aaatagaaattttatctatcaacatgtctggtcttgggtcattattaatgatttttcttt
agaattcggctatttgatcgatccacttacttctattatgtcaatattaatcactactgt
tggaattatggttcttatttatagtgataattatatggctcatgatcaatcgtatttgag
attttttgcttatatgagttttttcagtacttccatgttgggattagttactagttctaa
tttaatacaaatttatattttttgggaattggttggggtatgttcttatctattaatagg
attttggtttacacgacctcttgcagcaaatgcttgccaaaaagcttttctaactaatcg
tataggggattttggtttattattaggaattttgggttttttttggataacaggtagttt
cgaatttcgggatctattcgaaatattcaataacttgattgttgataatgaagtgaattt
tttatttgttactttgtgtgctggtctattatttgccggtgccattgctaaatctgcaca
atttccccttcatgtatggttacccgatgctatggaggggcccactcctatttctgctct
tatacatgctgctaccatggtagcagcaggaatttttcttgtagcccggcttcttcctct
tttcatagttataccttacataatgaatttcatttcattagtaggaataataacagtatt
attaggagctactttagctcttgctcaaaaagatattaagagaggtttagcctattccac
aatgtctcaattgggttatatgatgctagctctgggtatggggtcttatcgaagtgcttt
atttcatttgattactcatgcctattccaaagccttattatttttaggatctggatccat
tattcactcaatggaaacagttgttgggtattctccccataaaagtcaaaatatggctct
tatgggaggtttaacaaaacatgtaccaattaccaaaagcacttttttagtaggtacact
ttcgatttgtggtattccaccgttggcttgtttttggtccaaagatgaaattcttactga
tacttggttatattcaac-agtttcggaataatagcttgggttaccgcggg?????????
??????????????????????????????????????????ttttggtggtcaggttca
aaattacattggtaaacaaataatccccctctattcactatctctatggggtaagggagt
ttctaaaagaattaacaaaaataaaaaatttagtttattaactaaggaacgttcctcttt
ttttttaaaaaagatatattcaattgatgatcgtgctctaaatgtgacacgcccctttat
tactattgttcattttcagaataaaaaaaaaatttcctatccttatgaatcggacaatac
tatgttattccctctacttgtgttgtgcctatttactttgttcgttggggctataggaat
tcctttaagtcaagagggggtaaatttagatatattatctaaatggttaactccgtctat
aaatctttttactcaaaaattgaaaaattcgtaccaattcatcgaatttttcaaagatgc
cgttttttcagtcagtatagtttctttaggaatatttatagcagcccttttatataaatc
gtcctattcctctttgctaaatttggatttaattaattcagttcttaaaatgaaaagtgg
ttcgaagagactcctttgggacaaaattataaatacaatatatagttggtcatataatcg
tgcttatatagattccttttatacaatgtctttaactgtaggaataagaaaatccgccga
attgattcatttttttgatcgatgggtaattgatggaattacgaatgcgtttggtgttat
tactttctttgttatcgaattcaaaccaaaaacaaatagccgacagcgagtcgatcggtt
aattcaagttaattgaataagacatgagagttaacaacccatttgattgttatcattcaa
ttgaatccaattcaattgttttaataaagaaacagtgaatttgaaaaataggtttttcaa
atttttagcatctca-------gaataagaatcttgagaaagcctttcatttgtttatca
ttatagacaatcccatctatcttatctattctatggaattcgaacccgagctctatttac
attacgattcattaatttctatcggattcaaaaagggtaaattaggttgcgttatatata
tgaaagggtatacaataatgatgtatttggcaaatcatatggtctaataatcaaacattc
tgattagttgataattttagtattggttgggaattttgggaaagattcttgcgaaaaatt
gcattaacaacgaattcgtgtcgagtagaccttgttgttgtgagaattcttaattcatga
gttgtagggagggattt???????????????????????????????????????????
????????????????????????????????????????????????????????????
????????????????????????????????????????????????????????????
????????????????????????????????????????????????????????????
????????????????????????????????????????????????????????????
????????????????????????????????????????????????????????????
????????????????????????????????????????????????????????????
????????????????????????????????????????????????????????????
????????????????????????????????????????????????????????????
????????????????????????????????????????????????????????????
????????????????????????????????????????????????????????????
????????????????????????????????????????????????????????????
????????????????????????????????????????????????????????????
????????????????????????????????????????????????????????????
????????????????????????????????????????????????????????????
????????????????????????????????????????????????????????????
????????????????????????????????????????????????????????????
????????????????????????????????????????????????????????????
????????????????????????????????????????????????????????????
????????????????????????????????????????????????????????????
????????????????????????????????????????????????????????????
??????????????????????????????????????????ccgatttcatccatagtc
tgatagatcttttcatgaactgattaatcggacgagaataaagatagagtcccattctac
atgtcaatgtcggcaacaatgaaatttatagttaagaggaaaatccgtcgactttgaaaa
tcgtgagggttcaagtccctctatccccaaatagactatttgactctccaactatctatt
tacctatcccttttttgttatccgttcaaaatgccttatcgattcactctattctcttag
aagtgatcgcgtcgaaaacgcccttttcttatcacacctatatgatatacatacaaatga
acatgtttgagcaagaaatcccc--------gatttacaatctagataattacttagata
ctgaaattaccaaagttctcttttttaagatacaagccaagtaatttcagtacctaaata
aaacttaggaattccctttccttcttttaattgatacagtccctattttcgagtaaaatg
agaatgctacattgggacgggtcgggatagctcagcttgtagagcagaggactgaaaatc
?????????????????????????????????ctgatatcttagcagcattccgagtaa
cccctcaacccggagttccaccggaagaagcaggggccgcggtagctgccgagtcttcta
ctggtacatggacagctgtatggacggatggacttaccagtctggatcgttacaaagggc
gatgctaccacatcgagccagttcctggagaagaagatcaatttattgcttatgtagctt
accccttagacctttttgaagaaggctctgttactaacatgtttacttccatcgtaggta
atgtatttgggttcaaagccctgcgcgccctacgtctggaagatttgcgaattcccattg
cttatattaaaaccttccaagggccgcctcatggcattcaggtagagagagataaattga
acaagtatggtcgtcccctgttgggatgtactattaaacctaaattaggtttatctgcta
aaaactatggtagagcagtttatgaatgccttcgtggtggacttgattttaccaaagatg
atgaaaacgtgaactcccaaccatttatgcgttggagagatcgtttcttattttgtgccg
aagcactttataaagcgcaggctgaaacaggtgaaatcaaagggcattacttgaatgcta
ctgcaggtacatgcgaagaaatgatcaaaagagctgtatttgctcgagaattgggagttc
ctatcgtaatgcatgattacttaacagggggattcactgcaaatactagcttggctcatt
attgccgagataatggcttacttcttcacattcaccgtgcaatgcatgcagttattgata
ggcagaagaatcatggtatgcacttccgcgtactagctaaagcgttacgtatgtctggcg
gagatcatgttcacgccggtactgtggtagggaaacttgaaggcgaaagagatatcactt
tgggctttgttgatttactgcgcgatgattatattgaaaagatcgctcccgcggtattta
tttcactcaagattgggtctctatgccaggtgttctgcctgtggcttcagggggtattca
tgtttggcatatgccggctctgacggagatttttggagatgattcggtactacagttcgg
tggaggaactttgggac???????????????????????????????????????????
????????????????????attgtggattctttcttttatccaccatttttttcttcta
tatataagtgaaggtgctcgtgactcgacatcagttgctaatgtaaatagtccatggtgg
agctcgagtagaatgtattaattcatttttcggagcaagaatctagggttaatgcaaatc
aatagagtggaacaacttcgtgaatatctcgtagatataaaaatcgaaaggatcccagtc
gagcaaattcttcagtaaaaaggaaaatgggttggaattaatcaaactttttcgacgcga
agtgtatcacacgagaatccatcgttcgtaagattcttgtctagaaggaaatccaaaata
aggggtatgttgctaccatttttaaaggattaagaagcaccgaaggaatgtctaaaccta
atgattgataaagtatcccaacacaaggaaacaccgtctcaataactgctgcgccagatt
taagaatccaaatctatttttaaacgagcgacaaatgaaatggcgggtgtaaagaccact
caataaatgaaattgcctaactgtagttctttgagctatttaaatttcatttgagttatg
agtacgaattatctcttttttcattttcaagaaggaagaagaaaaaaagatttaaatcat
agtctaattgatttgattattttatggatccttttttaatttattagaattttatacata
gataaaacttcggatcaaattctttggtctcgagccgtacgaggagaaaacttcctatac
gttt????????????????????????????????????????????????????????
????????????????????????????????????????????????????????????
????????????????????????????????????????????????????????????
????????????????????????????????????????????????????????????
???????????????????????????
>Mycetia_tonkinense_cc63
????????????????????????????????????????????????????????????
????????????????????????????????????????????????????????????
????????????????????????????????????????????????????????????
????????????????????????????????????????????????????????????
????????????????????????????????????????????????????????????
????????????????????????????????????????????????????????????
????????????????????????????????????????????????????????????
????????????????????????????????????????????????????????????
????????????????????????????????????????????????????????????
????????????????????????????????????????????????????????????
????????????????????????????????????????????????????????????
????????????????????????????????????????????????????????????
????????????????????????????????????????????????????????????
????????????????????????????????????????????????????????????
????????????????????????????????????????????????????????????
??????????????????????????????????????????????tatcgaagtgcttt
atttcatttgattactcatgcctattccaaagccttattatttttaggatctggatccat
tattcactcaatggaaacagttgttgggtattctccccataaaagtcaaaatatggcttt
tatgggcggtttaacaaaacatgtaccacttaccaaaagcacttttttagtaggtacact
ttctatttgtggtattccaccgttggcttgtttttggtccaaagatgaaattcttactga
tacttggttatattcaactagtttcgcaataatagcttgggttaccgcgggattaactgc
attttatatgtttcggatctatttacttacctttgaagggcattttggtgttcaggttca
aaattacattggtaaacaaaaaatccccttctattcactatctctatggggtaagggagt
ttctaaaagaattaacaaaaataaaaattttagtttattaactaaggaacgttcctcttt
tttttcaaaaaagatatattcaattgatgatcgtgctagaaatgtgacacgccactttat
tactattgttcattttgagaataaaaaaaaattttcctatccttatgaatcggacaatac
tatgttattccctctacttgtgttgtgtctatttactttgttcgttggggctataggaat
tcctttaagtcaagaaggggtaaatttagatatattatctaaatggttaactccggctat
aaatctttttcctcaaaaattgaaaaattcgatgaattggtacgaatttttcaacgatgc
cgttttttcggtcagtatagcttcgttaggaatatttatagcagcccttttatataaatc
gtcctattcctctttactaaatttggatttaattaattcagttcttaaaacgaaaagtgg
ttctaagagactcgtttgggacaaaattataaatacaatatataattggtcatataatcg
tgcttatatagattccttttatacaatgtctttaactggaggaataagaaaatccgccga
atttattcatttttttgatcgacgggtaattgatggaattacgaatgtgtttggtgttat
tactttctttgttatcgaattcaaaccaaaaacaaatagccgacagcgagtcgatcggtt
aattcaagttaattgaataagacatgagagttaacaacccatttgattgttatcattcaa
ttgaatccaattcaattgttttaataaagaaacagtgaatttgaaaaataggtttttcaa
atttttagaatctcaagtggatgaataagaatcttgagaaagcctttcatttgtttatca
ttatagataatcccatctatattatctattctatggaattcgaacccgagttctatttac
attacgattcattaatttctatcggattcaaaaagggtaaattgggttgcgttatatata
tgaaagggtatacaataatgatgtatttggcaaatcatatggtctaataatcaaacattc
tgattagttgataattttagtattggttgggaattttgtgaaagattcctgtgaaaaatt
gcattaacaacgaattcgtgtcgagtagaccttgttgttgtgagaattcttaattcatga
gttgtagggagggattt???????????????????????????????????????????
?????????????????????????????????????????????????????atctatt
ttagatctatagaggaattaaataaattattagaagcttagttattaactattatttctt
atctagttagagtcgagatgaattgaatatctaaaatcatggattttcaaatcaataatc
aatattgactattataaaatattataaaacataacgattaatagagcgatgattaataga
gcgatatagaatttggatttatttatcactaatacaaattcaatttgaatattattcaat
tggatatatcttttattatttgagttttagataattaaagttttcgtttttgaattcaaa
tgacatttgaacttctttttattgtatttttttattttattctatatcatatagttccaa
ttacgaatggttagttataactaatgagacattccctactttgattcataaagaggtaag
tagtaaaggccgaaattaagatgat-aaaaaaaaatcgaaccttcaagtatttaaaatta
catcaaaaacgtgacagttagatatatttaccttggatatatccatccatattgaattgc
agatacagaaatggtagaatcatagtcgattggaccaaatccaaagatggttctcctata
gtcctatagaaggtaggtaagaaataaacaaaaacattttttcgagataggaatctggta
tctaatgaattcaatgatttcagtataaatgaaagaaaaaaagaaacgccatcacaatga
aatttgaatctcaacacaaaacgaagggggatatggcgaaattggtagacgctacggact
taattggattgggccttggtatggaaacccgctgagtgagaactttcaaattcagagaaa
ccctggaattaataaaaaggggcaatcctgagccaaatcctattttccgaaaacaaaggt
tcagaaagtgaaaaaggggataggtgcagagactcaatggaagctgttctaacaaatgga
gttggctgcggtagtcgaaaagtctttccatcaaaaagtcataattcataaagtataagt
attaaggatgaagtgaaggataaacgtatatacatacgtagtgaataatatattaaatga
gtaatgacagcccgaatgaatctatattttttctatgaaaaaatatagaattgttgttaa
tagattccacgtttaagaaagaatcgaatattcattgatcaaatgattcactccatagtc
tgatagatcttttcacgaactgattaatcggacgagaataaagatagagtcccattctac
atgtcaatgtcggcaacaatgaaatttatagttaagaggaaaatccgtcgactttgaaaa
tcgtgagggttcaagtccctctatccccaaatagactattcgactctccaactatctatt
tacctatcccttttttgttatccgttcaaaatgccttatcga-tcactctattctcttag
aagtgatcgcgtcgaaaatgtccttttcttatcacacctatatgatatacatacaaatga
acatgtttgagcaagaaatccccatttgaatgatttacaatctatataattacttaaata
ctgaaattaccaaagttctcttttttaagatacaagccaagcaatttcagtacctaaata
aaacttaggaattacctttctttctttttattgacacagtccctattttcgagtaaaatg
agaatgctacaatgggacgggtcgggatagctca??????????????????????????
?????????????????????????????????ctgatatcttggcagcattccgagtaa
ctcctcaacccggagttccaccggaagaagcaggggccgcggtagctgccgagtcttcta
ctggtacatggacagctgtatggacggatggacttaccagtctggatcgttacaaagggc
gatgctaccacatcgagccagttcctggagaagaagagcaatttattgcttatgtagctt
accccttagacctttttgaagaaggctctgttaccaacatgtttacttccatcgtaggta
atgtatttgggttcaaagccctgcgcgccctacgtctggaagatttgcgaattcccattg
cttatgttaaaaccttccaaggaccgcctcatggcattcaggtagagagagataaattga
acaagtatggtcgtcccctgttgggatgtactattaaacctaaattaggtttatctgcta
aaaactacggtagagcagtttatgaatgccttcgtggtggacttgattttaccaaagatg
atgaaaacgtgaactcccaaccatttatgcgttggagagatcgtttctgcttttgtgccg
aagcactttataaagcgcaggctgaaacaggtgaaatcaaagggcattacttgaatgcta
ctgcaggtacagtagacgaaatgatgaaaagagctgtatttgctcgagaattgggagttc
ctatcgtaatgcatgattacttaacagggggattcactgcaaatactaccttggctcatt
attgccgagataatggcttacttcttcacattcaccgtgcaatgcatgcagttattgata
ggcagaagaatcatggtatgcacttccgcgtactagctaaagcgttacgtatgtctggcg
gagatcatgttcacgccggtactgtggtagggaaacttgaaggcgaaagagatatcactt
tgggctttgttgatttactgcgcgatgattatattgaaaagatcgctcccgcggtattta
tttcactcaagattgggtctctatgccgggtgttctgcctgtggcttcaggaggtattca
tgtttggcatatgcctgctctgacggagatttttggagatgattcggtactacagttcgg
tggaggaactttgggac???????????????????????????????????????????
????????????????????attgtggattctttcttttatccaccattttatatttct-
----------aagatgctcgtgactcgacatcagttggtaatggaaataggccatggtgg
agctcgagtagaatgtattaattcatttttcggagcaagagtctagggttaatgcaaatc
aataaattggaacaacttcgtgaatatctcttagatataaaaatcgaaaggatcccagtc
gagcaaattcttcagtaaaaaggaaaattggttggaattaatcaaactttttcgacacaa
agtgtatcacacgggaatccatcgttcgtaagattcttgtctagaaggaaatccaaaata
aggggtatgttgctaccatttttaaaggattaagaagcaccgaaggaatgtctaaaccta
atgattgataaaggatcccaaaacaaggaaacaccgcctcaataactgctgggccagatt
taagaatccaaatctatttttaaacgagagacaaacgaaatggcgggtgtaaagaccact
caataaatgaaattgcctagctatagttctttgagctatttaaatttaatttgagttatg
agtacgaattatctcttttttcattttcaagaacgaagaagaaaaaaagatttaaatcat
agtctaattgatttgatgattttatggatccttttttcatttattagaattttatacata
gataaaacttcggatctaattgtttgttctcgagccgtacgaggagaaaacttcctacac
gtt?????????????????????????????????????????????????????????
????????????????????????????????????????????????????????????
????????????????????????????????????????????????????????????
????????????????????????????????????????????????????????????
???????????????????????????
>Argostemma_yappii_KY378693
ggcgggacttcttctttttccaacggcaacaaaaaatcttcgtcgtatgtggtcttttca
gagtgttttattgttaagtctagtcatgcttttttcaatcaatctatctattcagcaaat
aaatagaaattttatctatcaacatgtctggtcttgggtcattattaatgatttttcttt
agaattcggctatttgatcgatccacttacttctattatgtcaatattaatcactactgt
tggaattatggttcttatttatagtgataattatatggctcatgatcaatcgtatttgag
attttttgcttatatgagttttttcagtacttccatgttgggattagttactagttctaa
tttaatacaaatttatattttttgggaattggttggggtatgttcttatctattaatagg
attttggtttacacgacctcttgcagcaaatgcttgccaaaaagcttttctaactaatcg
tataggggattttggtttattattaggaattttgggttttttttggataacaggtagttt
cgaatttcgggatctattcgaaatattcaataacttgattgttgataatgaagtgcattt
tttatttgttactttgtgtgctggtctattatttgccggtgccattactaaatctgcaca
atttccccttcatgtatggttacccgatgctatggaggggcccacccctatttctgctct
tatacatgctgctaccatggtagcagcgggaatttttcttgtagcccggcttcttcctct
tttcatagttataccttacataatgaatttcatttcattagtaggaataataacagtatt
attaggagctactttagctcttgctcaaaaagatattaagagaggtttagcctattccac
aatgtctcaattgggttatatgatgctagctctgggtatggggtcttatcgaagtgcttt
atttcatttgattactcatgcctattccaaagccttattatttttaggatctggatccat
tattcactcaatggaaacagttattgggtattctccctctaaaagtcaaaatatagccct
tatgggaggtttaacaaaacatgtaccaattaccaaaagcacttttttagtaggtacact
ttcgatttgtggtattccaccgttggcttgtttttggtccaaagatgaaattcttactga
tacttggttctattcaactagtttcggaataatagcttgggttaccgcgggattaactgc
attttatatgtttcggatctatttacttacctttgaagggcattttggtgttcaggttca
aaattacattggtaaacaaaaaatccctttctattcactatctctatggggtaagggagt
ttctaaaagaattaacaaaaataaaaaatggagtttattaactaaggaacgttcctcttt
tttttccaaaaagatatattcaattgatgatcgtgctagaaatgtgacacgcccctttat
tactattgttcattttgagaataaaaaaaaaaattcctatccttatgaatcggacaatac
tatgttattccctctacttgtgttgtgcctatttactttgttcgttggggctataggaat
tcctttaagtcaagaaggggtaaatttagatatattatctaaatggttaactccgtctat
aaatctttttcctcaaaaattgaaaaattcgtaccaattcatcgaatttttcaaagatgg
cgttttttcagtcagtatagtttctttaggaatatttatagcagcccttttatataaatc
gtcctattcctctttactaaattttgatttaattaattcagttcttaaaatgaaaagtgg
ttcgaagagactcctttgggacaaaattataaatacaatatatagttggtcatataatcg
tgcttatatagattccttttatacaatgtctttaactgtaggaataagaaaatccgctga
attgattcatttttttgatcgatgggtaattgatggaattacgaatgcgtttggtgttat
tactttctttgttatcgaattcaaaccaaaaacaaatagccgacagcgagtcgatcggtt
aattcaagttaattgaataagacatgagagttagcaacccatttgattgttatcattcaa
t???????????????????????????????????????????????????????????
?tttttagaatctcaagtggatgaataagaatcttgagaaagcctttcatttgtttatca
ttatagacaataccatctatcttatctattctatggaattcgaacccgagctctatttac
attacgattcgttaatttctatcggattcaaaaagggtaaattgggttgcgttatatgta
tgaaagggtatacaataatgatgtatttggcaaatcatatggtctaataatcaaacattc
tgattagttgataatttgagtattggttgggaattttgggaaagattcctgcgaaaaatc
gcattaacaacgaattcgtgtcgagtagaccttgttgttgtgagaattcttaattcatga
gttgtagggagggatttagccggctatcggaatcgaaccgatgaccatcgcattacaaat
gcgatgctctaacctctgagctaagcgggctcatataa--------------tatccgtt
ttaaatctatagaggaattaaataaattattagaagcttaattattaactattatttctt
atctagttagagtcgagatgaatttaatatctaaaatcatggattttcaaatcaataatc
aatattgaatattataaaatattataaaacacaac---------------gattaataga
gcgatatagaatttggatttatttatcactaatacaaatacaattcgaatattattcaat
tggatatatcttttattatttgagttttagataattaaagttttcgtttttgaattcaaa
tgacatt?????????????????????????????????????????????????????
????????????????????????tgagacatttcctactttcattcataaagaggtaag
tagtaaaggccgaaattaagatgat-aaaaaagaatcgaaccttcaagtatttaaaatta
catcgaaaacgtgacagttagatatatttaccttggatatatccatccatattgaattgc
agatacagaaatagtagaatcatagtcgattggaccaaatccaaagatggttctcttata
gtcctatagaaggtaggtaagaaataaacaaaaacattttttcgagataggaatctggta
tctaatgaattcaatgatttcagtctaaatgaaagaaaaaaagaaacgacatcacaatga
aatttgaatctcaacacaaaacgaagggggatatggcgaaattggtagacgctacggact
taattggattgggccttggtatggaaacccgctgagtgagaactttcaaattcagagaaa
ccctggaattaataaaaaggggcaatcctgagccaaatcctattttccgaaaacaaaggt
tcaaaaggggaaaagggggataggtgcagagactcaatggaagctgttctaacaaatgga
gttgtctgcggtagtcgagaagtctttccatcaaaaagtgataattcataaagtataagt
attaaggatgaagtgaataatataataatatatattcataatatatta-atattaaatga
gtaatgacagcccgaatgaatctatattttgtctatgaaaaaataaagaattgttgttaa
tagattccacgtttaagaaagaatcgaatattcattgatcaaatgattcactccatagtc
tgatagatcttttcatgaactgattaatcggacgagaataaagatagagtcccattttac
atgtcaatgtcggcaacaatgaaatttatagttaagaggaaaatccgtcgactttgaaaa
tcgtgagggttcaagtccctctatcccca???????????????????????????????
????????????????????????????????????????????????????????????
????????????????????????????????????????????????????????????
????????????????????????????????????????????????????????????
????????????????????????????????????????????????????????????
????????????????????????????????????????????????????????????
????????????????????????????????????????????????????????????
?????????????????????????????????ctgatatcttagcagcattccgagtaa
cccctcaacccggagttccaccggaagaagcaggggccgcggtagctgccgagtcttcta
ctggtacatggacaactgtctggacggatggacttaccagtctggatcgttacaaagggc
gatgctaccacatcgagccagttactggagaagaagatcaatatattgcttatgtagctt
atcccttagacctttttgaagaaggctctgttactaacatgtttacttccatcgtaggta
atgtatttgggttcaaagccctgcgcgccctacgtctggaagatttgcgaattcccattg
cttatattaaaaccttccaaggaccgcctcatggcattcaggtagagcgagataaattga
acaagtatggtcgtcccctgttgggatgtactattaaacctaaattaggtttatctgcta
aaaactacggtagagcagtttatgaatgccttcgtggtggacttgattttaccaaagatg
atgaaaacgtgaactcccaaccatttatgcgttggcgagatcgtttcttattttgtgccg
aagcactttataaagcgcaggctgaaacaggtgaaatcaaagggcattacttgaatgcta
ctgcaggtacatgcgaagaaatgatcaaaagagctgtatttgctcgagaattgggagttc
ctatcgtaatgcatgattacttaacagggggattcactgcaaatactagcttggctcatt
attgccgagataatggcttacttcttcacattcaccgtgcaatgcatgcagttattgata
ggcagaagaatcatggtatgcacttccgcgtactagctaaagcgttacgtatgtctggcg
gagatcatattcacgccggtactgtggtagggaaacttgaaggcgaaagagatatcactt
tgggctttgttgatttactgcgcgatgattatattgaaaagatcgctcccgcggtattta
tttcactcaagattgggtctctatgccaggtgttctgcctgtggcttcagggggtattca
tgtttggcatatgccggctctgacggagatttttggagatgattcggtactacagttcgg
tggaggaactttgggacatgctaaaacttcgtttgaaacgatgtggtagaaagcaacgtg
cgacttgaagggaccgatctattgtggattctttcttttatccaccattttctatttcta
tatataagtgaaggtgctcgtgactcgacatcagttgctaatggaaatagtccatggtgg
agctcgagtagaatgtcttaattcattttttggagcaagaatctagggttaatgcaaatc
aataaagtggaacaacttcgtgaatatctcgtagatataaaaatcgaaagtatcccagtc
gagcaaattcttcagtaaaaaggaaaatgggttggaattaatcaaactttttcgacccaa
agtgtatcacacgggaatccagcgttcgtaagattcttgtctagaaggaaatccaaaata
aggggtatgttgctaccatttttaaaggattaagaagcaccgaaggaatgtctaaaccta
atgattgataaaggatcccaaaacaaggaaacaccgtctcaataactgctgggccagatt
taagaatccaaatccatttttaaacgagaggcaaatgaaatggcgggtgtaaagaccact
caataactgaaattgcctaactatagttctttgagctatttaaatttcatttgagttatg
agtacgaattatctcttttttcattttcaagaacgaagaagaaaaaaagatttaaatcat
agtctaattgatttgattattttatggatccttttttcatttattagaattttatacata
gataaaacttcggatcaaattctttggtctcgagccgtacgaggagaaaacttcctatac
gtttctaggaggggtattattcatctacatctatctcaatgagctatctatcgaatcgtt
gcaattgatgttcgatcccgaagagaaggaaaagatcttcaaaaagtgggtttttatgat
cccatcaagaatcaaacttatttaaatgtttctgctattctatatttccttgaaaggggt
gctcaacttacaggaaccgttcaggatctttttaaaaaggcgtgggattttaaggaactt
cgccctaatcaaagtcaaattaattaa
>Mycetia_nepalensis_H299
ggcgggacttcttctttttccaacggcaacaaaaaatcttcgtcgtatgtggtcttttca
aagtgttttattgttaagtctagtcatgcttttttcaatcaatctatctattcagcaaat
aaatagaaattttatctatcaacatgtctggtcttgggttattattaatgatttttcttt
agaattcggctatttgatcgatccacttacttctattatgtcaatattaatcactactgt
tggaattatggttcttatttatagtgataattatatggctcatgatcaatcgtatttgag
attttttgcttatatgagttttttcagtacttccatgttgggattagttactagttctaa
tttaatacaaatttatattttttgggaattggtgggggtatgttcttatctattaatagg
attttggtttacacgacctcttgcagcaaatgcttgtcaaaaagcttttgtaactaatcg
tataggggattttggtttattattaggaattttgggttttttttggataacaggtagttt
cgaatttcgggatctattcgaaatattcaataacttgattgttgataatgaagtgaattt
tttatttgttactttgtgtgctgttctattatttgcgggtgccgttgctaaatctgcaca
atttccccttcatgtatggttacctgatgctatggaggggcccactcctatttctgctct
tatacatgctgctaccatggtagcagcgggaatttttcttgtagcccggcttcttcctct
tttcatagttataccttacataatgaatttcatttcgttagtaggaataataacagtatt
attaggagctactttagctcttgctcaacaagacattaagagaggtttagcctattccac
aatgtctcaattgggttatatgatgctagctctgggtatggggtcttatcgaagtgcttt
atttcatttgattactcatgcctattccaaagccttattatttttaggatctggatccat
tattcactcaatggaaacagttgttgggtattctccccataaaagtcaaaatatggctct
tatgggaggtttaacaaaacatgtaccaattaccaaaagcacttttttagtaggtacact
ttctatttgtggtattccaccgttggcttgtttttggtccaaagatgaaattcttactga
tacttggttatattcaactagtttcgcaataatagcttgggttaccgcgggattaactgc
attttatatgtttcggatctatttacttacttttgaagggcattttggtgttcaggttca
aaattacattggtaaacaaaaaatccccttctattcactatctctatggggtaagggagt
ttctaaaagaattaacaaaaataaaaattttagtttattaactaaggaacgttcctcttt
tttttcaaaaaagagatattcaattgatgatcgtgctataaatgtgacacgccactttat
tactattgttcattttgagaataaaaaaagaatttcctatccttatgaatcggacaatac
tatgttattccctctacttgtgttgtgtctatttactttgttcgttggggctataggaat
tcctttaagtcaagaaggggtaaatttagatatattatctaaatggttaactccgtctat
aaatctttttcctcaaaaattgaaaaattcgatgaattggtacgaatttttcaacgatgc
cgttttttcggtcagtatagcttcgttaggaatatttatagcagcccttttatataaatc
gtcctattcctctttactaaatttggatttaattaattcagttcttaaaacgaaaagtgg
ttctaagagactcctttgggacaaaattataaatacaatatataattggtcatataatcg
tgcttatatagattccttttatacaatgtctttaactggaggaataagaaaatccgccga
attgattcatttttttgatcgacgggtaattgatggaattacgaatgtgtttggtgttat
tactttctttgttatcgaattcaaaccaaaaacaaatagccgacagcgagtcgatcggtt
aattcaagttaattgaataagacatgagagttaacaacccatttgattgttatcattcaa
ttgaatccaattcaattgtttcaataaagaaacagtgaatttgaaaaaaggttttttcaa
atttttagaatctcaagtggatgaataagaatcttgagaaagcctttcatttgtttatca
ttatagataatcccatctatattatctattctatggaattcgaacccgagttctatttac
attacgattcattaatttctatcggattcaaaaagggtaaattgggttgcgttatatata
tgaaagggtatacaataatgatgtatttggcaaatcatatggtctaataatcaaacattc
tgattagttgataattttagtattggttgggaattttgtgaaagattcctgtgaaaaatt
gcattaacaacgaattcgtgtcgagtagaccttgttgttgtgagaattcttaattc????
?????????????????agccggctatcggaatcgaaccgatgaccatcgcattacaaat
gcgatgctctaacctctgagctaagcgggctcatataa--------------tatccatt
ttagatctatagaggaattaaagaaattattagaagcttagttattaactattatttctt
atctagtcagagtcaagatgaattgaatatctaaaatcatggattttcaaatcaataatc
aatattgactattataaaatattataaaacataac---------------gattaataga
gcgatatagaacttggatttatttatcactaatacaaatacaatttgaatattattcaat
tggatatatcttttattatttgagttttagataattaaagttttcgtttttgaattcaaa
tgacatttgaacttctttttattgtattattttatttgattctatatcatatagttccaa
ttacgaatggttagttataactaatgagacattccctactttgattcataaagaggtaag
tagtaaaggccgaaattaagatgat-aaaaaagaatcgaaccttcaagtatttaaaatta
catcgaaaacgtgacagttagatatatttaccttggatatatccatccatattgaattgc
atatacagaaatggtagaatcatagtcgattggaccaagtccaaagatggttctcctata
gtcctatagaaggtaggtaagaaataaacaaaaacattttttcaagataggaatctggta
tctaatgaattcaatgatttcagtataaataaaagaaaaaaagaaacgccatcacaatga
aattagaatctcaacacaaaacgaagggggatatggcgaaattggtagacgctacggact
taattggattgggccttggtatggaaacccgctgagtgagaactttcaaattcagagaaa
ccctggaattaataaaaaggggcaatcctgagccaaatcctattttccgaaaataaaggt
tcagaaagtgaaaaaggggataggtgcagagactcaatggaagctgttctaacaaatgga
gttggctgcggtagtcgagacgtctttccatcaaaaaatcataattcataaagtataagt
attaaggatggagtgaaggataaacgtatatacatacgtagtgaataatatattaaatga
gtaatgacagcccaaatgaatctatattttttctatgaaaaaatatagaattgttgttaa
tagattccacgtttaagaaagaatcgaatattcattgatcaaatgattcactccatagtc
tgatagatcttttcacgaactgattaatcggacgagaataaagatagagtcccattctac
atgtcaatgtcggcaacaatgaaatttatagttaagaggaaaatccgtcgactttgaaaa
tcgtgagggttcaagtccctctatccccaaatagactatttgactctccaactatctatt
tacctatcccttttttgttatccgttcaaaatgccttatcgattcactctattctcttag
aagtgatcgcgtcgaaaatgtccttttcttatcacacctatatgatatacatacaaatga
acatgtttgagcaagaaatccccatttgaatgatttacaatctatataattactt-aata
ctgaaattaccaaagttctcttttttaagatacaagccaagcaatttcagtacctaaata
aaacttaggaattccctttctttcttttaattgacacagtccctattttcgagtaaaatg
agaatgctacattgggacgggtcgggatagctcagctggtagagcagaggactgaaaatc
ctcgtgtcaccagttcaaatctggttcctggcactgatatcttggcagcattccgagtaa
ctcctcaacccggagttccaccggaagaagcaggggccgcggtagctgccgagtcttcta
ctggtacatggacagctgtatggacggatggacttaccagtctggatcgttacaaagggc
gatgctaccacattgagccagttcctggagaagaagagcaatttattgcttatgtagctt
accccttagacctttttgaagaaggctctgttactaacatgtttacgtccatcgtaggta
atgtatttgggttcaaagccctgcgcgccctacgtctggaagatttgcgaattcccattg
cttatgttaaaaccttccaaggaccgcctcatggcattcaggtagagagagataaattga
acaagtatggtcgtcccctgttgggatgtactattaaacctaaattaggtttatctgcta
aaaactacggtagagcagtttatgaatgccttcgtggtggacttgattttaccaaagatg
atgaaaacgtgaactcccaaccatttatgcgttggagagatcgtttcttattttgtgccg
aagcgctttataaagcgcaggctgaaacaggtgaaatcaaagggcattacttgaatgcta
ctgcaggtacatgcgaagaaatgatgaaaagagctgtatttgctcgagaattgggagttc
ctatcgtaatgcatgattacttaacagggggattcactgcaaatactactttggctcatt
attgccgagataatggcttacttcttcacattcaccgtgcaatgcatgcagttattgata
ggcagaagaatcatggtatgcacttccgcgtactagctaaagcgttacgtatgtctggcg
gagatcatgttcacgccggtactgtggtagggaaactggaaggcgaaagagatatcactt
tgggctttgttgatttactgcgcgatgattatattgaaaagatcgcgcccgcggtattta
tttcactcaagattgggtctctatgccgggtgttctgcctgtggcttcaggaggtattca
tgtttggcatatgcctgctctgacggagatttttggagatgattcggtactacagttcgg
cggaggaactttgggacatgttaaaacttcgtttgaaacgatgtggtagaaagcaacgtg
cgacttgaagggcccgatctattgtggattctttcttttatccaccattttaattttcta
taattaagtgaaggtgctcgtgactcgacatcagttggtaatggaaatagtccatggtgg
agctcgagtagaatgtattaattcattttttggagcaagaatctagggttaatgcaaatc
aataaattggaacaacttcgggaatatctcttagatataaaaatcgaaaggatcccagtc
gagcaaattcttcagtaaaaaggaaaattggttggaattaatcaaactttttcgacacaa
agtgtatcacacgggaatccatcgttcgtaagattcttgtctagaaggaaatccaaaata
aggggtatgttgctaccatttttaaaggattaagaagcaccgaaggaatgtttaaaccta
atgattgataaaggatcccaaaacaaggaaacaccgcctcaataactgctgggacagatt
taagaatacaaatccatttttaaacgagagacaaacgaaatggggggtgaaaagaccact
caataaatgaacttgcctagctatagttctttgagctatttaaatttaatttgagttatg
agtacgaattatctcttttttcattttcaagaacgaagaagaaaaaaagatttaaatcat
agtctaattgatttgatgattttatggatccttttttcatttattagaattttatacata
gataaaacttcgaatcaaattctttgttctcgagccgtacgaggagaaaacttcctatac
gtttctaggaggggtattattcatctacatctatctcaatgagctgtctatcgaatcgtt
gcaattgatgttcgatcccgaagagaaggaaaagatcttcaaaaagtgggtttttatgat
cccataaagaatcaaacttatttaaatgttcctgctattctatatttccttgaaaggggt
gctcaacttacagggaccgttcaggatcttttaaaaaaggcgtgggattttaaggaactt
cgccctaatcaaagtcaatttaattaa
>Mycetia_cauliflora_cd09
ggcgggacttcttctttttccaacggcaacaaaaaatcttcgtcgtatgtggtcttttca
gagtgttttattgttaagtctagtcatgcttttttcaatcaatctatctattcagcaaat
aaatagaaattttatctatcaacatgtctggtcttgggttattattaatgatttttcttt
agaattcggctatttgatcgatccacttacttctattatgtcaatattaatcactactgt
tggaattatggttcttatttatagtgataattatatggctcatgatcaatcgtatttgag
attttttgcttatatgagttttttcagtacttccatgttgggattagttactagttctaa
tttaatacaaatttatattttttgggaattggtgggggtatgttcttatctattaatagg
attttggtttacacgacctcttgcagcaaatgcttgtcaaaaagcttttgtaactaatcg
tataggggattttggtttattattaggaattttgggttttttttggataacaggtagttt
cgaatttcgggatctattcgaaatattcaataacttgattgttgataatgaagtgaattt
tttatttg????????????????????????????????????????????????????
?????????????????????acctgatgctatggaggggcccactcctatttctgctct
tatacatgctgctaccatggtagcagcgggaatttttcttgtagcccggcttcttcctct
tttcatagttataccttacataatgaatttcatttcgttagtaggaataataacagtatt
attaggagctactttagctcttgctcaacaagacattaagagaggtttagcctattccac
aatgtctcaattgggttatatgatgctagctctgggtatggggtcttatcgaagtgcttt
atttcatttgattactcatgcctattccaaagccttattatttttaggatctggatccat
tattcactcaatggaaacagttgttgggtattctccccataaaagtcaaaatatggctct
tatgggcggtttaacaaaacatgtaccacttaccaaaagcacttttttagtaggtacact
ttctatttgtggtattccaccgttggcttgtttttggtccaaagatgaaattcttactga
gacttggttatattcaactagtttcgcaataatagcttgggttaccgcgggattaactgc
attttatatgtttcggatctatttacttacctttgaagggcattttggtgttcaggttca
aaattacattggtaaacaaaaaatccccttctattcactatctctatggggtaagggagt
ttctaaaagaattaacaaaaataaaaattttagtttattaactaaggaacgttcctcttt
tttttcaaaaaagatatattcaattgatgatcgtgctagaaatgtgacacgccactttat
tactattgttcattttgagaataaaaaaaatttttcctatccttatgaatcggacaatac
tatgttattccctctacttgtgttgtgtctatttactttgttcgttggggctataggaat
tcctttaagtcaagaaggggtaaatttagatatattatctaaatggttaactccggctat
aaatctttttcctcaaaaattgaaaaattcgatgaattggtacgaatttttcaacgatgc
cgttttttcggtcagtatagcttcgttaggaatatttatagcagcccttttatataaatc
gtcctattcctctttactaaatttggatttaattaattcagttcttaaaacgaaaagtgg
ttctaagagactcgtttgggacaaaattataaatacaatatataattggtcatataatcg
tgcttatatagattccttttatacaatgtctttaactggaggaataagaaaatccgccga
atttattcatttttttgatcgacgggtaattgatggaattacgaatgtgtttggtgttat
tactttctttgttatcgaattcaaaccaaaaacaaatagccgacagcgagtcgatcggtt
aattcaagttaattgaataagacatgagagttaacaacccatttgattgttatcattcaa
ttgaatccaattcaattgtttcaataaagaaacagtgaatttgaaaaataggtttttcaa
atttttagaatctcaagtggatgaataagaatcttgagaaagcctttcatttgtttatca
ttatagataatcccatctatattatctattctatggaattcgaacccgagttctatttac
attacgattcattaatttctatcggattcaaaaagggtaaattgggttgcgttatatata
tgaaagggtatacaataatgatgtatttggcaaatcatatggtctaataatcaaacattc
tgattagttgataattttagtattggttgggaattttgtgaaagattcctgtgaaaaatt
gcattaacaacgaattcgtgtcgagtagaccttgttgttgtgagaattcttaattcatga
gttgtagggagggattt???????????????????????????????????????????
??????????????????????????????????????attcattttagatctatctatt
ttagatctatagaggaattaaataaattattagaagcttagttattaactattatttctt
atctagttagagtcgagatgaattcaatatctaaaatcatggattttcaaatcaataatc
aatattgactattataaaatattataaaacataac---------------gattaataga
gcgatatagaatttggatttatttatcactaatacaaattcaatttgaatattattcaat
tggatatatcttttattatttgagttttagataattaaagttttcgtttttgaattcaaa
tgacatttgaacttctttttattgtatttttttattttattctatatcatatagttccaa
ttacgaatggttagttataactaatgagacattccctactttgattcataaagaggtaag
tagtaaaggccgaaattaagatgataaaaaaaaaatcgaaccttcaagtatttaaaatta
catcaaaaacgtgacagttagatatatttaccttggatatatccatccatattgaattgc
agatacagaaatggtagaatcatagtcgattggaccaaatccaaagatggttctcctata
gttctatagaaggtaggtaagaaataaacaaaaacattttttcgagataggaatctcgta
tctaatgaattcaatgatttcagtataaatgaaagaaaaaaagaaacgccatcacaatga
aatttgaatctcaacacaaaacgaagggggatatggcgaaattggtagacgctacggact
taattggattgggccttggtatggaaacccgctgagtgagaactttcaaattcagagaaa
ccctggaattaataaaaaggggcaatcctgagccaaatcctattttccgaaaacaaaggt
tcagaaagtgaaaaaggggataggtgcagagactcaatggaagctgttctaacaaatgga
gttggctgcggtagtcgaaaagtctttccatcaaaaagtcataattcataaagtataagt
attaaggatgaagtgaaggataaacgtatatacatacgtagtgaataatctattaaatga
gtaatgacagcccgaatgaatcgatattttttctatgaaaaaataaagaattgttgttaa
tagattccacgtttaagaaagaatcgaatattcattgatcaaatgattcactccatagtc
tgatagatcttttcacgaactgattaatcggacgagaataaagatagagtcccattctac
atgtcaatgtcggcaacaatgaaatttatagttaagaggaaaatccgtcgactttgaaaa
tcgtgagggttca???????????????????????????????????????????????
????????????????????????????????????????????????????????????
????????????????????????????????????????????????????????????
????????????????????????????????????????????????????????????
????????????????????????????????????????????????????????????
????????????????????????????????????????????????????????????
????????????????????????????????????????????????????????????
?????????????????????????????????ctgatatcttggcagcattccgagtaa
ctcctcaacccggagttccaccggaagaagcaggggccgcggtagctgccgagtcttcta
ctggtacatggacagctgtatggacggatggacttaccagtctggatcgttacaaagggc
gatgctaccacatcgagccagttcctggagaagaagagcaatttattgcttatgtagctt
accccttagacctttttgaagaaggctctgttaccaacatgtttacttccatcgtaggta
atgtatttgggttcaaagccctgcgcgccctacgtctggaagatttgcgaattcccattg
cttatgttaaaaccttccaaggaccgcctcatggcattcaggtagagagagataaattga
acaagtatggtcgtcccctgttgggatgtactattaaacctaaattaggtttatctgcta
aaaactacggtagagcagtttatgaatgccttcgtggtggacttgattttaccaaagatg
atgaaaacgtgaactcccaaccatttatgcgttggagagatcgtttctgcttttgtgccg
aagcactttataaagcgcaggctgaaacaggtgaaatcaaagggcattacttgaatgcta
ctgcaggtacagtagacgaaatgatgaaaagagctgtatttgctcgagaattgggagttc
ctatcgtaatgcatgattacttaacagggggattcactgcaaatactaccttggctcatt
attgccgagataatggcttacttcttcacattcaccgtgcaatgcatgcagttattgata
ggcagaagaatcatggtatgcacttccgcgtactagctaaagcgttacgtatgtctggcg
gagatcatgttcacgccggtactgtggtagggaaacttgaaggcgaaagagatatcactt
tagg????????????????????????????????????????????????????????
????????????????????????????????????????????????????????????
????????????????????????????????????????????????????????????
????????????????????????????????????????????????????????????
????????????????????attgtggattctttcttttatccaccattttatatttct-
----------aagatgctcgtgactcgacatcagttggtaatggaaataggccatggtgg
agctcgagtagaatgtattaatgcatttttcggagcaagagtctagggttaatgcaaatc
aataaattggaacaacttcgtgaatatctcttagatataaaaatcgaaaggatcccagtc
gagcaaattcttcagtaaaaaggaaaattggttggaattaatcaaactttttcgacacaa
agtgtatcacacgggaatccatcgttcgtaagattcttgtctagaaggaaatccaaaata
aggggtatgttgctaccatttttaaaggattaagaagcaccgaaggaatgtctaaaccta
atgattgataaaggatcccaaaacaaggaaacaccgcctcaataactgctgggccagatt
taagaatccaaatctatttttaaacgagagacaaacgaaatggcgggtgtaaagaccact
caataaatgaaattgcctagctatagttctttgagctatttaaatttaatttgagttatg
agtacgaattatctcttttttcattttcaagaacgaagaagaaaaaaagatttaaatcat
agtctaattgatttgatgattttatggatccttttttcatttattagaattttatacata
gataaaacttcggatcaaattctttgttctcgagccgtacgaggagaaaacttcctatac
gtt?????????????????????????????????????????????????????????
????????????????????????????????????????????????????????????
????????????????????????????????????????????????????????????
????????????????????????????????????????????????????????????
???????????????????????????
>Mycetia_faberi_ca19
????????????????????????????????????????????????????????????
????????????????????????????????????????????????????????????
????????????????????????????????????????????????????????????
????????????????????????????????????????????????????????????
????????????????????????????????????????????????????????????
???????????????????????????????????tgttgggattagttactagttctaa
tttaatacaaatttatattttttgggaattggtgggggtatgttcttatctattaatagg
attttggtttacacgacctcttgcagcaaatgcttgtcaaaaagcttttgtaactaatcg
tataggggattttggtttattattaggaattttgggttttttttggataacaggtagttt
cgaatttcgggatctattcgaaatattcaataacttgattgttgataatgaagtgaattt
tttatttgttactttgtgtgctggtctattatttgcgggtgccattgctaaatcggcaca
atttccccttcatgtatggttacctgatgctatggaggggcccactcctatttctgctct
tatacatgctgctaccatggtagcagcgggaatttttcttgtagcccggcttcttcctct
tttcatagttataccttacataatgaatttcatttcgttagtaggaataataacagtatt
attaggagctactttagctcttgctcaacaagacattaagagaggtttagcctattccac
aatgtctcaattgggttatatgatgctagctctgggtatggggtcttatcgaagtgcttt
atttcatttgattactcatgcctattccaaagccttattatttttaggatctggatccat
tattcactcaatggaaacagttgttgggtattctccccataaaagtcaaaatatggctct
tatgggcggtttaacaaaacatgtaccacttaccaaaagcacttttttagtaggtacact
ttctatttgtggtattccaccgttggcttgtttttggtccaaagatgaaattcttactga
tacttggttatattcaactagtttcgcaataatagcttgggttaccgcgggattaactgc
attttatatgtttcggatctatttacttacctttgaagggcattttggtgttcaggttca
aaattacattggtaaacaaaaaatccccttctattcactatctctatggggtaagggagt
ttctaaaagaattaacaaaaataaaaattttagtttattaactaaggaacgttcctcttt
tttttcaaaaaagatatattcaattgatgatcgtgctagaaatgtgacacgccactttat
tactattgttcattttgagaataaaaaaagattttcctatccttatgaatcggacaatac
tatgttattccctctacttgtgttgtgtctatttactttgttcgttggggctataggaat
tcctttaagtcaagaaggggtaaatttagatatattatctaaatggttaactccggctat
aaatctttttcctcaaaaattgaaaaattcgatgaattggtacgaatttttcaacgatgc
cgttttttcggtcagtatagcttcgttaggaatatttatagcagcccttttatataaatc
gtcctattcctctttactaaatttggatttaattaattcagttcttaaaacgaaaa????
????????????????????????????????????????????????????????????
????????????????????????????????????????????????????????????
????????????????????????????????????????????????????????????
???????????ttatcgaattcaaaccaaaaacaaatagccgacagcgagtcgatcggtt
aattcaagttaattgaataagacatgagagttaacaacccatttgattgttatcattcaa
ttgaatccaattcaattgtttcaataaagaaacagtgaatttgaaaaataggtttttcaa
atttttagaatctcaagtggatgaataagaatcttgagaaagcctttcatttgtttatca
ttatagataatcccatctatattatctattctatggaattcgaacccgagttctatttac
attacgattcattaatttctatcggattcaaaaagggtaaattgggttgcgttatatata
tgaaagggtatacaataatgatgtatttggcaaatcatatggtctaataatcaaacattc
tgattagttgataattttagtattggttgggaattttgtgaaagattcctgtgaaaaatt
gcattaacaacgaattcgtgtcgagtagaccttgttgttgtgagaattcttaattcatga
gttgtagggagggattt???????????????????????????????????????????
??????????????????????????????????????atccattttagatctatctatt
ttagatctatagaggaattaaataaattattagaagcttagttattaactattatttctt
atctagttagagtcgagatgaattgaatatctaaaatcatggattttcaaatcaataatc
aatattgactattataaaatattataaaacataacgattaatagagcgatgattaataga
gcgatatagaatttggatttatttatcactaatacaaattcaatttgaatattattcaat
tggatatatcttttattatttgagttttagataattaaagttttcgtttttgaattcaaa
tgacatttgaacttctttttattgtatttttttattttattctatatcatatagttccaa
ttacgaatggttagttataactaatgagacattccctactttgattcataaagaggtaag
tagtaaaggccgaaattaagatgataaaaaaaaaatcgaaccttcaagtatttaaaatta
catcaaaaacgtgacagttagatatatttaccttggatatatccatccatattgaattgc
agatacagaaatggtagaatcatagtcgattggactaaatccaaagatggttctcctata
gtcctatagaaggtaggtaagaaataaacaaaaacattttttcgagataggaatctcgta
tctaatgaattcaatgatttcagtataaatgaaagaaaaaaagaaacgccatcacaatga
aatttgaatctcaacacaaaacgaagggggatatggcgaaattggtagacgctacggact
taattggattgggccttggtatggaaacccgctgagtgagaactttcaaattcagagaaa
ccctggaattaataaaaaggggcaatcctgagccaaatcctattttccgaaaacaaaggt
tcagaaagtgaaaaaggggataggtgcagagactcaatggaagctgttctaacaaatgga
gttggctgcggtagtcgaaaagtctttccatcaaaaagtcataattcataaagtataagt
attaaggatgaagtgaaggataaacgtatatacatacgtagtgaataatatattaaatga
gtaatgacagcccgaatgaatctatattttttctatgaaaaaatatagaattgttgttaa
tagattccacgtttaagaaagaatcgaatattcattgatcaaatgattcactccatagtc
tgatagatcttttcacgaactgattaatcggacgagaataaagatagagtcccattctac
atgtcaatgtcggcaacaatgaaatttatagttaagaggaaaatccgtcgactttgaaaa
tcgtgaggg???????????????????????????????????????????????????
????????????????????????????????????????????????????????????
????????????????????????????????????????????????????????????
????????????????????????????????????????????????????????????
????????????????????????????????????????????????????????????
????????????????????????????????????????????????????????????
????????????????????????????????????????????????????????????
?????????????????????????????????ctgatatcttggcagcattccgagtaa
ctcctcaacccggagttccaccggaagaagcaggggccgcggtagctgccgagtcttcta
ctggtacatggacagctgtatggacggatggacttaccagtctggatcgttacaaagggc
gatgctaccacatcgagccagttcctggagaagaagagcaatttattgcttatgtagctt
accccttagacctttttgaagaaggctctgttactaacatgtttacttccatcgtaggta
atgtatttgggttcaaagccctgcgcgccctacgtctggaagatttgcgaattcccattg
cttatgttaaaaccttccaaggaccgcctcatggcattcaggtagagagagataaattga
acaagtatggtcgtcccctgttgggatgtactattaaacctaaattaggtttatctgcta
aaaactacggtagagcagtttatgaatgccttcgtggtggacttgattttaccaaagatg
atgaaaacgtgaactcccaaccatttatgcgttggagagatcgtttctgcttttgtgccg
aagcactttataaagcgcaggctgaaacaggtgaaatcaaagggcattacttgaatgcta
ctgcaggtacatgcgaagaaatgatgaaaagagctgtatttgctcgagaattgggagttc
ctatcgtaatgcatgattacttaacagggggattcactgcaaatactaccttggctcatt
attgccgagataatggcttacttcttcacattcaccgtgcaatgcatgcagttattgata
ggcagaagaatcatggtatgcacttccgcgtactagctaaagcgttacgtatgtctggcg
gagatcatgttcacgccggtactgtggtagggaaacttgaaggcgaaagagatatcactt
tgggctttgttgatttactgcgcgatgattatattgaaaagatcgctcccgcggtattta
tttcactcaagattgggtctctatgccgggtgttctgcctgtggcttcaggaggtattca
tgtttggcatatgcctgctctgacggagatttttggagatgattcggtactacagttcgg
tggaggaactttgggac???????????????????????????????????????????
????????????????????????????????????????????????????????????
???????????agatgctagtgactcgacatcagttggtaatggaaatagtccatggtgg
agctcgagtagaatgtattaattcatttttcggagcaagaatctagggttaatgcaaatc
aataaattggaacaacttcgtgaatatctcttaaatataaaaatcgaaaggatcccagtc
gagcaaattcttcagtaaaaaggaaaattggttggaattaatcaaactttttcgacacaa
agtgtatcacacgggaatccatcgttcgtaagattcttgtctagaaggaaatccaaaata
aggggtatgttgctaccatttttaaaggattaagaagcaccgaaggaatgtctaaaccta
atgattgataaaggatcccaaaacaaggaaacaccgcctcaataactgctgggacagatt
taagaatccaaatctatttttaaacgagagacaaacgaaatggcgggtgtaaagaccact
caataaatgaaattgcctagctatagttctttgagctatttaaatttaatttgagttatg
agtacgaattatctcttttttcattttcaagaacgaagaagaaaaaaagatttaaatcat
agtctaattgatttgatgattttatggatccttttttcatttattagaattttatacata
gataaaacttcggatcaaattctttgttctcgagccgtacgaggagaaaacttcctatac
gtt?????????????????????????????????????????????????????????
????????????????????????????????????????????????????????????
????????????????????????????????????????????????????????????
????????????????????????????????????????????????????????????
???????????????????????????
>Mycetia_pubifolia_ca17
ggcgggacttcttctttttccaacggcaacaaaaaatcttcgtcgtatgtggtcttttca
gagtgttttattgttaagtctagtcatgcttttttcaatcaatctatctattcagcaaat
aaatagaaattttatctatcaacatgtctggtcttgggttattattaatgatttttcttt
agaattcggctatttgatcgatccacttacttctattatgtcaatattaatcactactgt
tggaattatggttcttatttatagtgataattatatggctcatgatcaatcgtatttgag
attttttgcttatatgagttttttcagtacttccatgttgggattagttactagttctaa
tttaatacaaatttatattttttgggaattggtgggggtatgttcttatctattaatagg
attttggtttacacgacctcttgcagcaaatgcttgtcaaaaagcttttgtaactaatcg
tataggggattttggtttattattaggaattttgggttttttttggataacaggtagttt
cgaatttcgggatctattcgaaatattcaataacttgattgttgataatgaagtgaattt
tttatttgttactttgtgtgctggtctattatttgcgggtgccgttgctaaatcggcaca
atttccccttcatgtatggttacctgatgctatggaggggcccactcctatttctgctct
tatacatgctgctaccatggtagcagcgggaatttttcttgtagcccggcttcttcctct
tttcatagttataccttacataatgaatttcatttcgttagtaggaataataacagtatt
attaggagctactttagctcttgctcaacaagacattaagagaggtttagcctattccac
aatgtctcaattgggttatatgatgctagctctgggtatggggtcttatcgaagtgcttt
atttcatttgattactcatgcctattccaaagccttattatttttaggatctggatccat
tattcactcaatggaaacagttgttgggtattctccccataaaagtcaaaatatggctct
tatgggaggtttaacaaaacatgtaccacttaccaaaagcacttttttagtaggtacact
ttctatttgtggtattccaccgttggcttgtttttggtccaaagatgaaattcttactga
tacttggttatattcaactagtttcgcaataatagcttgggttaccgcgggattaactgc
attttatatgtttcggatctatttacttacctttgaagggcattttggtgttcaggttca
aaattacattggtaaacaaaaaatccccttctattcactatctctatggggtaagggagt
ttctaaaagaattaacaaaaataaaaattttagtttattaactaaggaacgttcctcttt
tttttcaaaaaagatatattcaattgatgatcgtgctagaaatgtgacacgccactttat
tactattgttcattttgagaataaaaaaaaattttcctatccttatgaatcggacaatac
tatgttattccctctacttgtgttgtgtctatttactttgttcgttggggctataggaat
tcctttaagtcaagaaggggtaaatttagatatattatctaaatggttaactccggctat
aaatctttttcctcaaaaattgaaaaattcgatgaattggtacgaatttttcaacgatgc
cgttttttcggtcagtatagcttcgttaggaatatttatagcagcccttttatataaatc
gtcctattcctctttactaaatttggatttaattaattcagttcttaaaacgaaaagtgg
ttctaagagactcgtttgggacaaaattataaatacaatatataattggtcatataatcg
tgcttatatagattccttttatacaatgtctttaactggaggaataagaaaatccgccga
atttattcatttttttgatcgacgggtaattgatggaattacgaatgtgtttggtgttat
tactttctttgttatcgaattcaaaccaaaaacaaatagccgacagcgagtcgatcggtt
aattcaagttaattgaataagacatgagagttaacaacccatttgattgttatcattcaa
ttgaatccaattcaattgtttcaataaagaaacagtgaatttgaaaaataggtttttcaa
atttttagaatctcaagtggatgaataagaatcttgagaaagcctttcatttgtttatca
ttatagataatcccatctatattatctattctatggaattcgaacccgagttctatttac
attacgattcattaatttctatcggattcaaaaagggtaaattgggttgcgttatatata
tgaaagggtatacaataatgatgtatttggcaaatcatatggtctaataatcaaacattc
tgattagttgataattttagtattggttgggaattttgtgaaagattcctgtgaaaaatt
gcattaacaacgaattcgtgtcgagtagaccttgttgttgtgagaattcttaattcatga
gttgtagggagggatt????????????????????????????????????????????
??????????????????????????????????????atccattttagatctatctatt
ttagatctatagaggaattaaataaattattagaagcttagttattaactattatttctt
atctagttagagtcgagatgaattgaatatctaaaatcatggattttcaaatcaataatc
aatattgactattataaaatattataaaacataacgattaatagagcgatgattaataga
gcgatatagaatttggatttatttatcactaatacaaattcaatttgaatattattcaat
tggatatatcttttattatttgagttttagataattaaagttttcgtttttgaattcaaa
tgacatttgaacttctttttattgtatttttttattttattctatatcatatagttccaa
ttacgaatggttagttataactaatgagacattccctactttgattcataaagaggtaag
tagtaaaggccgaaattaagatgataaaaaaaaaatcgaaccttcaagtatttaaaatta
catcaaaaacgtgacagttagatatatttaccttggatatatccatccatattgaattgc
agatacagaaatggtagaatcatagtcgattggaccaaatccaaagatggttctcctata
gtcctatagaaggtaggtaagaaataaacaaaaacattttttcgagataggaatctggta
tctaatgaattcaatgatttcagtataaatgaaagaaaaaaagaaacgccatcacaatga
aatttgaatctcaacacaaaacgaagggggatatggcgaaattggtagacgctacggact
taattggattgggccttggtatggaaacccgctgagtgagaactttcaaattcagagaaa
ccctggaattaataaaaaggggcaatcctgagccaaatcctattttccgaaaacaaaggt
tcagaaagtgaaaaaggggataggtgcagagactcaatggaagctgttctaacaaatgga
gttggctgcggtagtcgaaaagtctttccatcaaaaagtcataattcataaagtataagt
attaaggatgaagtgaaggataaacgtatatacatacgtagtgaataatatattaaatga
gtaatgacagcccgaatgaatctatattttttctatgaaaaaataaagaattgttgttaa
tagattccacgtttaagaaagaatcgaatattcattgatcaaatgattcactccatagtc
tgatagatcttttcacgaactgattaatcggacgagaataaagatagagtcccattctac
atgtcaatgtcggcaacaatgaaatttatagttaagaggaaaatccgtcgactttgaaaa
tcgtgagggttc????????????????????????????????????????????????
????????????????????????????????????????????????????????????
????????????????????????????????????????????????????????????
????????????????????????????????????????????????????????????
????????????????????????????????????????????????????????????
????????????????????????????????????????????????????????????
????????????????????????????????????????????????????????????
????????????????????????????????????????????????????????????
????????????????????????????????????????????????????????????
????????????????????????????????????????????????????????????
????????????????????????????????????????????????????????????
????????????????????????????????????????????????????????????
???????????????????????????????????????aagatttgcgaattcccattg
cttatgttaaaaccttccaaggaccgcctcatggcattcaggtagagagagataaattga
acaagtatggtcgtcccctgttgggatgtactattaaacctaaattaggtttatctgcta
aaaactacggtagagcagtttatgaatgccttcgtggtggacttgattttaccaaagatg
atgaaaacgtgaactcccaaccatttatgcgttggagagatcgtttctgcttttgtgccg
aagcactttataaagcgcaggctgaaacaggtgaaatcaaagggcattacttgaatgcta
ctgcaggtacagtagacgaaatgatgaaaagagctgtatttgctcgagaattgggagttc
ctatcgtaatgcatgattacttaacagggggattcactgcaaatactaccttggctcatt
attgccgagataatggcttacttcttcacattcaccgtgcaatgcatgcagttattgata
ggcagaagaatcatggtatgcacttccgcgtactagctaaagcgttacgtatgtctggcg
gagatcatgttcacgccggtactgtggtagggaaacttgaaggcgaaagagatatcactt
tgggctttgttgatttactgcgcgatgattatattgaaaagatcgctcccgcggtattta
tttcactcaagattgggtctctatgccgggtgttctgcctgtggcttcaggaggtattca
tgtttggcatatgcctgctctgacggagatttttggagatgattcggtactacagttcgg
tggaggaactttgggac???????????????????????????????????????????
????????????????????????????????ctttctttttccccattttatatttct-
----------aagatgctcgtgactcgacatcagttggtaatggaaataggccatggtgg
agctcgagtagaatgtattaattcatttttcggagcaagagtctagggttaatgcaaatc
aataaattggaacaacttcgtgaatatctcttagatataaaaatcgaaaggatcccagtc
gagcaaattcttcagtaaaaaggaaaattggttggaattaatcaaactttttcgacacaa
agtgtatcacacgggaatccatcgttcgtaagattcttgtctagaaggaaatccaaaata
aggggtatgttgctaccatttttaaaggattaagaagcaccgaaggaatgtctaaaccta
atgattgataaaggatcccaaaacaaggaaacaccgcctcaataactgctgggccagatt
taagaatccaaatctatttttaaacgagagacaaacgaaatggcgggtgtaaagaccact
caataaatgaaattgcctagctatagttctttgagctatttaaatttaatttgagttatg
agtacgaattatctcttttttcattttcaagaacgaagaagaaaaaaagatttaaatcat
agtctaattgatttgatgattttatggatccttttttcatttattagaattttatacata
gataaaacttcggatctaattctttgttctcgagccgtacgaggagaaaacttcctatac
gtt?????????????????????????????????????????????????????????
????????????????????????????????????????????????????????????
????????????????????????????????????????????????????????????
????????????????????????????????????????????????????????????
???????????????????????????
>Mycetia_tonkinensis
????????????????????????????????????????????????????????????
????????????????????????????????????????????????????????????
????????????????????????????????????????????????????????????
????????????????????????????????????????????????????????????
????????????????????????????????????????????????????????????
????????????????????????????????????????????????????????????
????????????????????????????????????????????????????????????
????????????????????????????????????????????????????????????
????????????????????????????????????????????????????????????
????????????????????????????????????????????????????????????
????????????????????????????????????????????????????????????
???????????????????????????????????????????????????ttctgctct
tatacatgctgctaccatggtagcagcgggaatttttcttgtagcccggcttcttcctct
tttcatagttataccttacataatgaatttcatttcgttagtaggaataataacagtatt
attaggagctactttagctcttgctcaacaagacattaagagaggtttagcctattccac
aatgtctcaattgggttatatgatgctagctctgggtatggggtcttatcgaagtgcttt
atttcatttgattactcatgcctattccaaagccttattatttttaggatctggatccat
tattcactcaatggaaacagttgttgggtattctccccataaaagtcaaaatatggctct
tatgggcggtttaacaaaacatgtaccacttaccaaaagcacttttttagtaggtacact
ttctatttgtggtattccaccgttggcttgtttttggtccaaagatgaaattcttactga
tacttggttatattcaactagtttcgcaataatagcttgggttaccgcgggattaactgc
attttatatgtttcggatctatttacttacctttgaagggcattttggtgttcaggttca
aaattacattggtaaacaaaaaatccccttctattcactatctctatggggtaagggagt
ttctaaaagaattaacaaaaataaaaattttagtttattaactaaggaacgttcctcttt
tttttcaaaaaagatatattcaattgatgatcgtgctagaaatgtgacacgccactttat
tactattgttcattttgagaataaaaaaaaattttcctatccttatgaatcggacaatac
tatgttattccctctacttgtgttgtgtctatttactttgttcgttggggctataggaat
tcctttaagtcaagaaggggtaaatttagatatattatctaaatggttaactccggctat
aaatctttttcctcaaaaattgaaaaattcgatgaattggtacgaatttttcaacgatgc
cgttttttcggtcagtatagcttcgttaggaatatttatagcagcccttttatataaatc
gtcctattcctctttactaaatttggatttaattaattcagttcttaaaacgaaaagtgg
ttctaagagactcgtttgggacaaaattataaatacaatatataattggtcatataatcg
tgcttatatagattccttttatacaatgtctttaactggaggaataagaaaatccgccga
atttattcatttttttgatcgacgggtaattgatggaattacgaatgtgtttggtgttat
tactttctttgttatcgaattcaaaccaaaaacaaatagccgacagcgagtcgatcggtt
aattcaagttaattgaataagacatgagagttaacaacccatttgattgttatcattcaa
ttgaatccaattcaattgttttaataaagaaacagtgaatttgaaaaataggtttttcaa
atttttagaatctcaagtggatgaataagaatcttgagaaagcctttcatttgtttatca
ttatagataatcccatctatattatctattctatggaattcgaacccgagttctatttac
attacgattcattaatttctatcggattcaaaaagggtaaattgggttgcgttatatata
tgaaagggtatacaataatgatgtatttggcaaatcatatggtctaataatcaaacattc
tgattagttgataattttagtattggttgggaattttgtgaaagattcctgtgaaaaatt
gcattaacaacgaattcgtgtcgagtagaccttgttgttgtgagaattcttaattcatga
gttgtagggagggattt???????????????????????????????????????????
?????????????????????????????????????????????????????atctatt
ttagatctatagaggaattaaataaattattagaagcttagttattaactattatttctt
atctagttagagtcgagatgaattgaatatctaaaatcatggattttcaaatcaataatc
aatattgactattataaaatattataaaacataacgattaatagagcgatgattaataga
gcgatatagaatttggatttatttatcactaatacaaattcaatttgaatattattcaat
tggatatatcttttattatttgagttttagataattaaagttttcgtttttgaattcaaa
tgacatttgaacttctttttattgtatttttttattttattctatatcatatagttccaa
ttacgaatggttagttataactaatgagacattccctactttgattcataaagaggtaag
tagtaaaggccgaaattaagatgat-aaaaaaaaatcgaaccttcaagtatttaaaatta
catcaaaaacgtgacagttagatatatttaccttggatatatccatccatattgaattgc
agatacagaaatggtagaatcatagtcgattggaccaaatccaaagatggttctcctata
gtcctatagaaggtaggtaagaaataaacaaaaacattttttcgagataggaatctggta
tctaatgaattcaatgatttcagtataaatgaaagaaaaaaagaaacgccatcacaatga
aatttgaatctcaacacaaaacgaagggggatatggcgaaattggtagacgctacggact
taattggattgggccttggtatggaaacccgctgagtgagaactttcaaattcagagaaa
ccctggaattaataaaaaggggcaatcctgagccaaatcctattttccgaaaacaaaggt
tcagaaagtgaaaaaggggataggtgcagagactcaatggaagctgttctaacaaatgga
gttggctgcggtagtcgaaaagtctttccatcaaaaagtcataattcataaagtataagt
attaaggatgaagtgaaggataaacgtatatacatacgtagtgaataatatattaaatga
gtaatgacagcccgaatgaatctatattttttctatgaaaaaatatagaattgttgttaa
tagattccacgtttaagaaagaatcgaatattcattgatcaaatgattcactccatagtc
tgatagatcttttcacgaactgattaatcggacgagaataaagatagagtcccattctac
atgtcaatgtcggcaacaatgaaatttatagttaagaggaaaatccgtcgactttgaaaa
tcgtgagggttcaagtccctctatccccaaatagactattcgactctccaactatctatt
tacctatcccttttttgttatccgttcaaaatgccttatcga-tcactctattctcttag
aagtgatcgcgtcgaaaatgtccttttcttatcacacctatatgatatacatacaaatga
acatgtttgagcaagaaatccccatttgaatgatttacaatctatataattacttaaata
ctgaaattaccaaagttctcttttttaagatacaagccaagcaatttcagtacctaaata
aaacttaggaattacctttctttctttttattgacacagtccctattttcgagtaaaatg
agaatgctacattgggacgggtcgggatagctcaactcgtagagccgaggacataaacc?
?????????????????????????????????ctgatatcttggcagcattccgagtaa
ctcctcaacccggagttccaccggaagaagcaggggccgcggtagctgccgagtcttcta
ctggtacatggacagctgtatggacggatggacttaccagtctggatcgttacaaagggc
gatgctaccacatcgagccagttcctggagaagaagagcaatttattgcttatgtagctt
accccttagacctttttgaagaaggctctgttaccaacatgtttacttccatcgtaggta
atgtatttgggttcaaagccctgcgcgccctacgtctggaagatttgcgaattcccattg
cttatgttaaaaccttccaaggaccgcctcatggcattcaggtagagagagataaattga
acaagtatggtcgtcccctgttgggatgtactattaaacctaaattaggtttatctgcta
aaaactacggtagagcagtttatgaatgccttcgtggtggacttgattttaccaaagatg
atgaaaacgtgaactcccaaccatttatgcgttggagagatcgtttctgcttttgtgccg
aagcactttataaagcgcaggctgaaacaggtgaaatcaaagggcattacttgaatgcta
ctgcaggtacagtagacgaaatgatgaaaagagctgtatttgctcgagaattgggagttc
ctatcgtaatgcatgattacttaacagggggattcactgcaaatactaccttggctcatt
attgccgagataatggcttacttcttcacattcaccgtgcaatgcatgcagttattgata
ggcagaagaatcatggtatgcacttccgcgtactagctaaagcgttacgtatgtctggcg
gagatcatgttcacgccggtactgtggtagggaaacttgaaggcgaaagagatatcactt
tgggctttgttgatttactgcgcgatgattatattgaaaagatcgctcccgcggtattta
tttcactcaagattgggtctctatgccgggtgttctgcctgtggcttcaggaggtattca
tgtttggcatatgcctgctctgacggagatttttggagatgattcggtactacagttcgg
tggaggaactttgggac???????????????????????????????????????????
????????????????????attgtggattctttcttttatccaccattttatatttct-
----------aagatgctcgtgactcgacatcagttggtaatggaaataggccatggtgg
agctcgagtagaatgtattaattcatttttcggagcaagagtctagggttaatgcaaatc
aataaattggaacaacttcgtgaatatctcttagatataaaaatcgaaaggatcccagtc
gagcaaattcttcagtaaaaaggaaaattggttggaattaatcaaactttttcgacacaa
agtgtatcacacgggaatccatcgttcgtaagattcttgtctagaaggaaatccaaaata
aggggtatgttgctaccatttttaaaggattaagaagcaccgaaggaatgtctaaaccta
atgattgataaaggatcccaaaacaaggaaacaccgcctcaataactgctgggccagatt
taagaatccaaatctatttttaaacgagagacaaacgaaatggcgggtgtaaagaccact
caataaatgaaattgcctagctatagttctttgagctatttaaatttaatttgagttatg
agtacgaattatctcttttttcattttcaagaacgaagaagaaaaaaagatttaaatcat
agtctaattgatttgatgattttatggatccttttttcatttattagaattttatacata
gataaaacttcggatctaattctttgttctcgagccgtacgaggagaaaacttcctatac
gtt?????????????????????????????????????????????????????????
????????????????????????????????????????????????????????????
????????????????????????????????????????????????????????????
????????????????????????????????????????????????????????????
???????????????????????????
>Clarkella_nana <unknown description>
------------------------------------------------------------
------------------------------------------------------------
------------------------------------------------------------
------------------------------------------------------------
------------------------------------------------------------
------------------------------------------------------------
------------------------------------------------------------
------------------------------------------------------------
------------------------------------------------------------
------------------------------------------------------------
------------------------------------------------------------
------------------------------------------------------------
------------------------------------------------------------
------------------------------------------------------------
------------------------------------------------------------
------------------------------------------------------------
------------------------------------------------------------
------------------------------------------------------------
------------------------------------------------------------
------------------------------------------------------------
------------------------------------------------------------
------------------------------------------------------------
------------------------------------------------------------
------------------------------------------------------------
------------------------------------------------------------
------------------------------------------------------------
------------------------------------------------------------
------------------------------------------------------------
------------------------------------------------------------
------------------------------------------------------------
------------------------------------------------------------
------------------------------------------------------------
------------------------------------------------------------
------------------------------------------------------------
------------------------------------------------------------
------------------------------------------------------------
------------------------------------------------------------
------------------------------------------------------------
------------------------------------------------------------
------------------------------------------------------------
------------------------------------------------------------
------------------------------------------------------------
------------------------------------------------------------
------------------------------------------------------------
------------------------------------------------------------
------------------------------------------------------------
------------------------------------------------------------
------------------------------------------------------------
------------------------------------------------------------
------------------------------------------------------------
------------------------------------------------------------
------------------------------------------------------------
------------------------------------------------------------
------------------------------------------------------------
------------------------------------------------------------
------------------------------------------------------------
------------------------------------------------------------
------------------------------------------------------------
------------------------------------------------------------
------------------------------------------------------------
------------------------------------------------------------
------------------------------------------------------------
------------------------------------------------------------
------------------------------------------------------------
------------------------------------------------------------
------------------------------------------------------------
------------------------------------------------------------
------------------------------------------------------------
------------------------------------------------------------
------------------------------------------------------------
------------------------------------------------------------
------------------------------------------------------------
------------------------------------------------------------
------------------------------------------------------------
---------------------------------ctgatatcttggcagcattccgagtaa
ctcctcaacccggagttccaccggaagaagcaggggccgcggtagctgctgagtcttcta
ctggtacatggacaactgtatggacggatggccttaccagtctggatcgttacaaagggc
gatgctaccacattgagccagttcctggagaagaagatcaatatattgcttatgtagctt
accccttagacctttttgaagaaggctcggttactaacatgtttacttccatcgtaggta
atgtatttgggttcaaagccctgcgcgccctacgtctggaagatttgcgaattcccattg
cttatattaaaaccttccaaggaccgcctcatggcattcaggtagagagagataaattga
acaagtatggtcgtcccctgttggggtgtactattaaacctaaattaggtttatctgcta
aaaactacggtagagcagtttatgaatgccttcgtggtggacttgattttaccaaagatg
atgaaaacgtgaactcccaaccatttatgcgttggagagatcgtttcttattttgtgccg
aagcactttataaagcgcaggctgaaacaggtgaaatcaaagggcattacttgaatgcta
ctgcaggtacatgcgaagaaatgatcaaaagagctgtatttgctcgagaattgggagttc
ctatcgtaatgcatgattacttaacagggggattcactgcaaatactagcttagctcatt
attgccgagataatggcttacttcttcacattcaccgtgcaatgcatgcagttattgata
ggcagaagaatcatggtatgcacttccgcgtactgtctaaagcattacgtatgtctggcg
gagatcatattcactccggtactgtggtagggaaacttgaaggcgaaagagatatcactt
taggctttgttgatttactgcgcgatgattatattgaaaagatcgctcccgcggtattta
tttcactcaagattgggtctctatgccgggtgttctgcctgtggcttcaggaggtattca
tgtttggcatatgcctgctctgacggagatttttggagatgattcggtactacaattcgg
tggaggaactttgggac-------------------------------------------
------------------------------------------------------------
------------------------------------------------------------
------------------------------------------------------------
------------------------------------------------------------
------------------------------------------------------------
------------------------------------------------------------
------------------------------------------------------------
------------------------------------------------------------
------------------------------------------------------------
------------------------------------------------------------
------------------------------------------------------------
------------------------------------------------------------
------------------------------------------------------------
------------------------------------------------------------
------------------------------------------------------------
------------------------------------------------------------
------------------------------------------------------------
---------------------------
>Mycetia_cauliflora_cv98
ggcgggacttcttctttttccaacggcaacaaaaaatcttcgtcgtatgtggtcttttca
gagtgttttattgttaagtctagtcatgcttttttcaatcaatctatctattcagcaaat
aaatagaaattttatctatcaacatgtctggtcttgggttattattaatgatttttcttt
agaattcggctatttgatcgatccacttacttctattatgtcaatattaatcactactgt
tggaattatggttcttatttatagtgataattatatggctcatgatcaatcgtatttgag
attttttgcttatatgagttttttcagtacttccatgttgggattagttactagttctaa
tttaatacaaatttatattttttgggaattggtgggggtatgttcttatctattaatagg
attttggtttacacgacctcttgcagcaaatgcttgtcaaaaagcttttgtaactaatcg
tataggggattttggtttattattaggaattttgggttttttttggataacaggtagttt
cgaatttcgggatctattcgaaatattcaataacttgattgttgataatgaagtgaattt
tttattt?????????????????????????????????????????????????????
??????????????????gttacctgatgctatggaggggcccactcctatttctgctct
tatacatgctgctaccatggtagcagcgggaatttttcttgtagcccggcttcttcctct
tttcatagttataccttacataatgaatttcatttcgttagtaggaataataacagtatt
attaggagctactttagctcttgctcaacaagacattaagagaggtttagcctattccac
aatgtctcaattgggttatatgatgctagctctgggtatggggtcttatcgaagtgcttt
atttcatttgattactcatgcctattccaaagccttattatttttaggatctggatccat
tattcactcaatggaaacagttgttgggtattctccccataaaagtcaaaatatggctct
tatgggcggtttaacaaaacatgtaccacttaccaaaagcacttttttagtaggtacact
gtctatttgtggtattccaccgttggcttgtttttggtccaaagatgaaattcttactga
tacttggttatattcaactagtttcgcaataatagcttgggttaccgcgggattaactgc
attttatatgtttcggatctatttacttacctttgaagggcattttggtgttcaggttca
aaattacattggtaaacaaaaaatccccttctattcactatctctatggggtaagggagt
ttctaaaagaattaacaaaaataaaaattttagtttattaactaaggaacgttcctcttt
tttttcaaaaaagatatattcaattgatgatcgtgctagaaatgtgacacgccactttat
tactattgttcattttgagaataaaaaaaaattttcctatccttatgaatcggacaatac
tatgttattccctctacttgtgttgtgtctatttactttgttcgttggggctataggaat
tcctttaagtcaagacggggtaaatttagatatattatctaaatggttaactccggctat
aaatctttttcctcaaaaattgaaaaattcgatgaattggtacgaatttttcaacgatgc
cgttttttcggtcagtatagcttcgttaggaatatttatagcagcccttttatataaatc
gtcctattcctctttactaaatttggatttaattaattcagttcttaaaacgaaaagtgg
ttctaagagactcgtttgggacaaaattataaatacaatatataattggtcatataatcg
tgcttatatagattccttttatacaatgtctttaactggaggaataagaaaatccgccga
atttattcatttttttgatcgacgggtaattgatggaattacgaatgtgtttggtgttat
tactttctttgttatcgaattcaaaccaaaaacaaatagccgacagcgagtcgatcggtt
aattcaagttaattgaataagacatgagagttaacaacccatttgattgttatcattcaa
ttgaatccaattcaattgtttcaataaagaaacagtgaatttgaaaaataggtttttcaa
atttttagaatctcaagtggatgaataagaatcttgagaaagcctttcatttgtttatca
ttatagataatcccatctatattatctattctatggaattcgaacccgagttctatttac
attacgattcattaatttctatcggattcaaaaagggtaaattgggttgcgttatatata
tgaaagggtatacaataatgatgtatttggcaaatcatatggtctaataatcaaacattc
tgattagttgataattttagtattggttgggaattttgtgaaagattcctgttaaaaatt
gcattaacaacgaattcgtgtcgagtagaccttgttgttgtgagaattcttaattcatga
gttgtagggagggattt???????????????????????????????????????????
??????????????????????????????????????atccattttagatctatctatt
ttagatctatagaggaattaaataaattattagaagcttagttattaactattatttctt
atctagttagagtcgagatgaattgaatatctaaaatcatggattttcaaatcaataatc
aatattgactattataaaatattataaaacataacgattaatagagcgatgattaataga
gcgatatagaatttggatttatttatcactaatacaaattcaatttgaatattattcaat
tggatatatcttttattatttgagttttagataattaaagttttcgtttttgaattcaaa
tgacatttgaacttctttttattgtatttttttattttattctatatcatatagttccaa
ttacgaatggttagttataactaatgagacattccctactttgattcataaagaggtaag
tagtaaaggccgaaattaagatgataaaaaaaaaatcgaaccttcaagtatttaaaatta
catcaaaaacgtgacagttagatatatttaccttggatatatccatccatattgaattgc
agatacagaaatggtagaatcatagtcgattggaccaaatccaaagatggttctcctata
gtcctatagaaggtaggtaagaaataaacaaaaacattttttcgagataggaatctggta
tctaatgaattcaatgatttcagtataaatgaaagaaaaaaagaaacgccatcacaatga
aatttgaatctcaacacaaaacgaagggggatatggcgaaattggtagacgctacggact
taattggattgggccttggtatggaaacccgctgagtgagaactttcaaattcagagaaa
ccctggaattaat-aaaaggggcaatcctgagccaaatcctattttccgaaaacaaaggt
tcagaaagtgaaaaaggggataggtgcagagactcaatggaagctgttctaacaaatgga
gttggctgcggtagtcgaaaagtctttccatcaaaaagtcataattcataaagtataagt
attaaggatgaagtgaaggataaacgtatatacatacgtagtgaataatatattaaatga
gtaatgacagcccgaatgaatctatattttttctatgaaaaaataaagaattgttgttaa
tagattccacgtttaagaaagaatcgaatattcattgatcaaatgattcactccatagtc
tgatagatcttttcacgaactgattaatcggacgagaataaagatagagtcccattctac
atgtcaatgtcggcaacaatgaaatttatagttaagaggaaaatccgtcgactttgaaaa
tcgtgagggttcaagtc???????????????????????????????????????????
????????????????????????????????????????????????????????????
????????????????????????????????????????????????????????????
????????????????????????????????????????????????????????????
????????????????????????????????????????????????????????????
????????????????????????????????????????????????????????????
????????????????????????????????????????????????????????????
?????????????????????????????????ctgatatcttggcagcattccgagtaa
ctcctcaacccggagttccaccggaagaagcaggggccgcggtagctgccgagtcttcta
ctggtacatggacagctgtatggacggatggacttaccagtctggatcgttacaaagggc
gatgctaccacatcgagccagttcctggagaagaagagcaatttattgcttatgtagctt
accccttagacctttttgaagaaggctctgttaccaacatgtttacttccatcgtaggta
atgtatttgggttcaaagccctgcgcgccctacgtctggaagatttgcgaattcccattg
cttatgttaaaaccttccaaggaccgcctcatggcattcaggtagagagagataaattga
acaagtatggtcgtcccctgttgggatgtactattaaacctaaattaggtttatctgcta
aaaactacggtagagcagtttatgaatgccttcgtggtggacttgattttaccaaagatg
atgaaaacgtgaactcccaaccatttatgcgttggagagatcgtttctgcttctgtgccg
aagcactttataaagcgcaggctgaaacaggtgaaatcaaagggcattacttgaatgcta
ctgcaggtacagtagacgaaatgatgaaaagagctgtatttgctcgagaattgggagttc
ctatcgtaatgcatgattacttaacagggggattcactgcaaatactaccttggctcatt
attgccgagataatggcttacttcttcacattcaccgtgcaatgcatgcagttattgata
ggcagaagaatcatggtatgcacttccgcgtactagctaaagcgttacgtatgtctggcg
gagatcatgttcacgccggtactgtggtagggaaacttgaaggcgaaagagatatcactt
tgggctttgttgatttactgcgcgatgattatattgaaaagatcgctcccgcggtattta
tttcactcaagattgggtctctatgccgggtgttctgcctgtggcttcaggaggtattca
tgtttggcatatgcctgctctgacggagatttttggagatgattcggtactacagttcgg
tggaggaactttgggac???????????????????????????????????????????
????????????????????attgtggattctttcttttatccaccattttatatttct-
----------aagatgctcgtgactcgacatcagttggtaatggaaataggccatggtgg
agctcgagtagaatgtattaattcatttttcggagcaagagtctagggttaatgcaaatc
aataaattggaacaacttcgtgaatatctcttagatataaaaatcgaaaggatcccagtc
gagcaaattcttcagtaaaaaggaaaattggttggaattaatcaaactttttcgacacaa
agtgtatcacacgggaatccatcgttcgtaagattcttgtctagaaggaaatccaaaata
aggggtatgttgctaccatttttaaaggattaagaagcaccgaaggaatgtctaaaccta
atgattgataaaggatcccaaaacaaggaaacaccgcctcaataactgctgggccagatt
taagaatccaaatctatttttaaacgagagacaaacgaaatggcgggtgtaaagaccact
caataaatgaaattgcctagctatagctctttgagctatttaaatttaatttgagttatg
agtacgaattatctcttttttcattttcaagaacgaagaagaaaaaaagatttaaatcat
agtctaattgatttgatgattttatggatccttttttcatttattagaattttatacata
gataaaacttcggatcaaattctttgttctcgagccgtacgaggagaaaacttcctatac
gtt?????????????????????????????????????????????????????????
????????????????????????????????????????????????????????????
????????????????????????????????????????????????????????????
????????????????????????????????????????????????????????????
???????????????????????????
>Mouretia_inaequalis_H202
cgcgggacttcttctttttccaacggcaacaaaaaatcttcgtcgtatgtggtcttttca
gagtgttttattgttaagtctagtcatgcttttttcaatcagtctatctattcagcaaat
aaatagaaattttatctatcaacatgtctggtcttgggtcattattaatgatttttcttt
agaattcggctatttgatcgatccacttacttctattatgtcaatattaatcactactgt
tggaattatggttcttatttatagtgataattatatggctcatgatcaatcgtatttgag
attttttgcttatatgagttttttcagtacttccatgttgggattagttactagttctaa
tttaatacaaatttatattttttgggaattggttggggtatgttcttatctattaatagg
attttggtttacacgacctcttgcagcaaatgcttgccaaaaagcttttgtaactaatcg
tataggggattttggtttattattaggaattttgggttttttttggataacaggtagttt
cgaatttcgggatctattcgaaatattcaataacttgattgttgataatgaagtgaattt
tttatttgttactttgtgtgctgttctattatttgccggtgccgttgctaaatctgcaca
atttccccttcatgtatggttacccgatgccatggaggggcccactcctatttctgctct
tatacatgctgctaccatggtagcagcgggaatttttcttgtagcccggcttcttcctat
tttcatagttataccttacataatgaatttcatttcgttagtaggaataataacagtatt
attaggagctactttagctcttgctcaaaaagacattaagagaggtttagcctattctac
aatgtctcaattgggttatatgatgctggctctgggtatggggtcttatcgaagtgcttt
atttcatttgattactcatgcctattccaaagccttattatttttgggatctggatccat
tattcactcaatggaaacagttgttgggtattctccccataaaagtcaaaatatggctct
tatgggaggtttaacaaaacatgtaccaattaccaaaagcacttttttagtaggtacact
ttctatttgtggtattccaccgttggcttgtttttggtccaaagatgaaattcttactga
tacttggttatattcaactagttttgcaataatagcttgggttaccgcgggattaactgc
attttatatgtttcggatctatttacttacctttgaagggcattttggtgttcaggttca
aaattacattggtaaacaaaaaatccccttctattcactatctatatggggtaagggagt
ttctaaaaaaattaacaaaaataaaaattttagtttattaactaaggaacgttcctcttt
tttttcaaaaaagatatattcaattgatgatcgtgctagaaatgtgacacgcccctttat
tactattgttcattttgagaataaaacttttttttcttatccttatgaatcggataatac
tatgttattccctctacttgtcttgtgtctatttactttgttcgttgggactataggaat
tcctttaagtcaagaaggggtaaatttagatatattatctaaatggttaactccgtctat
aaatctttttcctcaaaaattgaaaaattcgatggattggtacgaatttttcaaagatgc
cgttttttcagtcagtatagcttctttaggaatatttatagcagcccttttatataaatc
gtcctattcctctttactaaatttggatttaattaattcagttcttaaaatgaaacgtgg
ttctaagagactcctttgggacaaaattataaatacaatatataattggtcatataatcg
tgcttatatagattccttttatacaatgtctttaactggaggaataagaaaatccgccga
attgattcatttttttgatcgacgggtaattgatggaattacaaatgtgtttggtgttat
tactttctttgttatcgaattcaaaccaaaaacaaatagccgacagcgagtcgatcggtt
aatttaagttaattgaataagacatgagagttagcaacccatttgattgttatcattcaa
ttgaatccaattcaattgtttcaataaagaaacagtgaatttgaaaaataggtttttcaa
atttttagaatctcaagtggatgaataagaatcttgagaaagcctttcatttgtttatca
ttatagacaatcccatctatattatctattctatggaattcgaacccgagctctatttac
attacgattcagtaatttctatccgattaaaaaagggtaaattgggttgcgttatatata
tgaaagggtatacaataatgatgtatttggcaaatcatatggtctaataatcaaatattc
tgattagttgataattttagtattggttgggaattttgtgaaagattcctgtgaaaaatt
gcattaacaatgaattcgtgtcgagtagaccttgttgttgtgagaattcttaattcatga
gttgtagggagggatttagccggctatcggaatcgaaccgatgaccatcgcattacaaat
gcgatgctctaacctctgagctaagctggctcatataa--------------tatccatt
ttagatctatagaggaattaaaaaaattattagaagcttagttattaactattatttctt
atctagttagagtcgagatgaattgaatatctaaaatcatggattttcaaatcaaaaatc
aatattgaatattataaaatattataaaacacaac---------------gattaataga
gcgatatagaatttggatttatttatcactaatacaaatacaattcgaatattattcaat
tggatatatcttttattatttgagttttagataattaaagttttcgtttttgaattcaaa
tgacatttgaacttctttttattgtattattttatttgattctatatcatatagttccaa
ttacgaatggttagttataactactgagacattccctactttcattcata-------aaa
tagtaaaggtcgaaattaagatgat-aaaaaagaatcgaaccttcaagtatttaaaatta
catcgaaaacgtgacagttagatatatttaccttggatatatccatccatattgaattgc
agatacagaaatggtagaatcatagtcgattggaccaaatccaaagatggttctcctata
gtcctatagaaagtaggtaagaaataaacaaaaacattttttcgagataggaatctggta
tctaatgaattcaatgatttcagtataaatgaaagaaaaaaagaaacgacatcacaatga
aatttgaatctcaacacaaaacgaagggggatatggcgaaattggtagacgctacggact
taattggattgggccttggtatggaaacccgctgagtgagaactttcaaattcagagaaa
ccctggaattaataaaaaggggcaatcctgagccaaatcctattttccgaaaacaaaggt
tcagaaagtgaaaaaggggataggtgcagagactcaatggaagctgttctaacaaatgga
gttggctgcggtagtcgaaaaatctttccatcaaaaattcagaaagtat-aagtataagt
attaaggatgaagtgaaggataaatgtatatacatacgcagtgaatagtatattaaatga
gtaatgacagcccggatgaatccatattttttctatgaaaaaataaagaattgttgttaa
tagattccacgtttaagaaagaatcgaatattcattgatcaaatgattcactccatagtc
tgatagatcttttcacgaactgattaatcggacgagaataaagatagagtcccattctac
atgtcaatgccggcaacaatgaaatttatagttaagaggaaaatccgtcgactttgaaaa
tcgtgagggttcaagtccctctatcccca???????????????????????????????
????????????????????????????????????????????????????????????
????????????????????????????????????????????????????????????
????????????????????????????????????????????????????????????
????????????????????????????????????????????????????????????
????????????????????????????????????????????????????????????
????????????????????????????????????????????????????????????
?????????????????????????????????ctgatatcttggcagcattccgagtaa
ctcctcaacccggagttccaccggaagaagcaggggccgcggtagctgccgagtcttcta
ctggtacatggacaactgtatggacggatggacttaccagtctggatcgttacaaagggc
gatgctaccacatcgagccagttcctggagaagaagatcaatatattgcttatgtagctt
accccttagacctttttgaagaaggctctgttactaacatgtttacttccatcgtaggta
atgtgtttgggttcaaagccctgcgcgccctacgtctggaagatttgcgaattcccattt
cttatgttaaaaccttccaaggaccgcctcatggcattcaggtagagagagataaattga
acaagtatggtcgtcccctgttgggatgtactattaaacctaaattaggtttatctgcta
aaaactacggtagagcagtttatgaatgccttcgtggtggacttgattttaccaaagatg
atgaaaacgtgaactcccaaccatttatgcgttggagagatcgtttcttattttgtgtcg
aagcactttataaagcgcagactgaaacaggtgaaatcaaagggcattacttgaatgcta
ctgcaggtacatgcgaagaaatgatgaaaagagctgtatttgctcgagaattgggagctc
ctatcgtaatgcatgattacttaacagggggattcactgcaaatactaccttggctcatt
attgccgagataatggcttacttcttcacattcaccgtgcaatgcatgcagttattgata
ggcagaagaatcatggtatgcacttccgcgtactagctaaagcgttacgtatgtctggcg
gagatcatgttcacgccggtactgtggtagggaaacttgaaggcgaaagagatatcactt
tgggctttgttgatttactgcgcgatgattatattgaaaagatcgctcccgcggtgttta
tttcactcaagattgggtctctatgccgggtgttctgcctgtggcttcaggaggtattca
tgtttggcatatgcctgctctgacggagatttttggagatgattcggtactacagttcgg
tggaggaactttgggacatgctaaaacttcgtttgaaacgatgtggtagaaagcaacgtg
cgacttgaagggcccgatctattgtggattctttcttttatccaccattttctatttcta
tatataagtgaaggtgctcgtgactcgacatcagttgggaatggaaatagtccatggtgg
agctcgagtagaatgtattaattcatttttcggagcaagaatctagggttaatgcaaatc
aataaattggaacaacttcgtgaatatctcttagatataaaaatcgaaaggattccagcc
gagcaaattcttcagtaaaaaggaaaattggttggaattaatcaaactttttcgacccaa
agtgtatcacacgggaatccatcgttcgtaagattcttgtctagaaggaaatccaaaata
aggggtatgttgctaccatttttaaaggattaagaagcaccgaaggcatgtctaaaccta
atgattgataaaggatcccaaaacaaggaaacaccgtctcgataactgatgggccagatt
taagaatccaaatctatttttaaacgagagacaaacgaaatggcgggtgtaaagaccact
caataaatgaaattgcctaactatagctcgttgagctatttaaatttaatttgagttatg
agtacgaattatctcttttttcattttcaagaacgaagaagaaaaaaagatttaaatcat
agtctaattgatttgatgattttatggatccttttttcatttattataattttatacata
gataaaacttcggatcaaattcttttttctcgagccgtacgaggagaaaacttcctatac
gtttctaggaggggtattattcatctacatctatctcaatgagctgtctatcgaatcgtt
gcaattgatgttcgatcccgaagagaaggaaaagatcttcaaaaagtgggtttttatgat
cccataaagaatcaaacttatttaaatgttcctgctattctatatttccttgaaaggggt
gctcaacttacaggaaccgttcaggatctttttaaaaaggcgtgggattttaaggaactt
cgccctaatcaaagtcagtttaattaa
>Argostemma_parvifolium
ggcgggacttcttctttttccaacggcaacaaaaaatattcgtcgtatgtggtcttttca
gagtgttttattgttaagtctagtcatgcttttttcaatcaatctatctattcagcaaat
aaatagaaattttatctatcaacatgtctggtcttgggtcattattaatgatttttcttt
agaattcggctatttgatcgatccacttacttctattatgtcaatattaatcactactgt
tggaattatggttcttatttatagtgataattatatggctcatgatcaatcgtatttgag
attttttgcttatatgagttttttcagtacttccatgttgggattagttactagttctaa
tttaatacaaatttatattttttgggaattggttggggtatgttcttatctattaatagg
attttggtttacacgacctcttgcagcaaatgcttgccaaaaagcttttctaactaatcg
tataggggattttggtttattattaggaattttgggttttttttggataacaggtagttt
cgaatttcgggatctattcgaaatattcaataacttgattgttgataatgaagtgaattt
tttatttgttactttgtgtgctggtctattatttgccggtgccattactaaatctgcaca
atttccccttcatgtatggttacccgatgctatggaggggcccacccctatttctgctct
tatacatgctgctaccatggtagcagcgggaatttttcttgtagcccggctttttcctct
tttcatagttataccttacataatgaatttcatttcattagtaggaataataacagtatt
attaggagctactttagctcttgctcaaaaagatattaagagaggtttagcctattccac
aatgtctcaattgggttatatgatgctagctctgggtatggggtcttatcgaagtgcttt
atttcatttgattactcatgcctattccaaagccttattatttttaggatctggatccat
tattcactcaatggaaacagttattgggtattctccctataaaagtcaaaatatggctct
tatgggaggtttaacaaaacatgtaccaattaccaaaagcacttttttagtaggtacact
ttcgatttgtggtattccaccgttggcttgtttttggtccaaagatgaaattcttactga
tacttggttctattcaactagtttcggaataatagcttgggttaccgcgggattaactgc
attttatatgtttcggatctatttacttacttttgaagggcatttttgtgttcaggttca
aaattacattggtagacaaaaaatccccttctattcactatctctatggggtaagggagt
ttctaaaagaattaacaaaaataaaaaattgagtttattaactaaggaacgttcctcttt
tttttcaaaaaagatatattcaattgatgatcgtgctagaaatgtcacacgcccctttat
tactattgttcattttgagaataaaaaaaaaaattcctatccttatgaatcggacaatac
tatgttattccctctacttgtgttgtgcctatttactttgttcgttggggctataggaat
tcctttaagtcaagaagggggaaatttagatatattatctaaatggttaactccgtctat
aaatctttttcctcaaaaactgaaaaattcgtaccaattcatcgaatttttcaaagatgt
cgttttttcagtcagtatagtttctttaggaatatttgtagcagcctttttatataaatc
gtcctattcctctttactaaatttggatttaattaattcagttcttaaaatgaaaagtgg
ttcgaagagactcctttgggacaaaattataaatacaatatatagttggtcatataatcg
tgcttatatagattccttttatacaatgtctttaactataggaataagaaaatccgccga
attgattcatttttttgatcgatgggtaattgatggaattacgaatgcgtttggtgttat
tactttctttg??????????????????aaacaaatagccgacagcgagtcgatcggtt
aattcaagttaattgaataagacatgagagttaacaacccatttgattgttatcattcaa
ttgaatccaattcaattgtttcaataaagaaacagtgaatttgaaaaa-----tattcaa
atttttagaatctcaagtggatgaataagaatcttgagaaagcctttcatttgtttatca
ttatagacaatcccatctatcttatctattttatggaattcgaacccgagctctatttac
attacgattcgttaatttctatcggattaaaaaagggtaaattgggttgcgttatatata
tgaaagggtatacaataatgatgtatttggcaaatcatatggtctaataatcaaacattc
tgattagttgataattttagtattggttgggaattttggaaaagattcctgcgaaaaatt
gcattaacaacgaattcgtgtcgagtagaccttgttgttgtgagaattcttaattcatga
gttgtagggagggattt???????????????????????????????????????????
????????????????????????????????????????????????????????????
????????????????????????????????????????????????????????????
????????????????????????????????????????????????????????????
????????????????????????????????????????????????????????????
????????????????????????????????????????????????????????????
????????????????????????????????????????????????????????????
????????????????????????????????????????????????????????????
????????????????????????????????????????????????????????????
????????????????????????????????????????????????????????????
????????????????????????????????????????????????????????????
????????????????????????????????????????????????????????????
????????????????????????????????????????????????????????????
????????????????????????????????????????????????????????????
?????????????????????????????????????????ttggtagacgctacggact
taattggattgggccttggtatggaaacccgctgagtgagaactttcaaattcagagaaa
ccctggaattaataaaaaggggcaatcctgagccaaatcctattttccgaaaacaaaggt
tcaaaaagggaaaaagtggataggtgcagagactcaatggaagctgttctaacaaatgga
gttggctgcggtagtcgagaagtctttccatcaaaaagtgataattcataaagtataagt
attaaggata???????????????????atagatacgtagtgaataataatgtaaatga
gtaatgacagcccgaatgaatctatattttttctatgaaaaaataaagaattgttgttaa
tagattccacgtttaagaaagaatcgaatattcattgatcaaatgattcactccatagtc
tgatagatcttttcatgaactgattaatcggacgagaataaagatagagtcccattctac
atgtcaatgtcggcaacaatgaaatttatagttaagaggaaaatccgtcgactatgaaaa
tcgtgagggttcagtcccctctatc???????????????????????????????????
????????????????????????????????????????????????????????????
????????????????????????????????????????????????????????????
????????????????????????????????????????????????????????????
????????????????????????????????????????????????????????????
????????????????????????????????????????????????????????????
????????????????????????????????????????????????????????????
?????????????????????????????????ctgatatcttagcagcattccgagtaa
cccctcaacccggagttccaccggaagaagcaggggccgcggtagctgccgagtcttcta
ctggtacatggacaactgtatggacggatggacttaccagtctggatcgttacaaagggc
gatgctaccacatcgagccagttcttggagaagaagatcaatatattgcttatgtagctt
atcccttagacctttttgaagaaggctctgttactaacatgtttacttccatcgtaggta
atgtatttgggttcaaagccctgcgcgccctacgtctggaagatttgcgaattcccattg
cttatattaaaaccttccaaggaccgcctcatggcattcaggtagagagagataaattga
acaagtatggtcgtcccctgttgggatgtactattaaacctaaattaggtttatctgcta
aaaactacggtagagcagtttatgaatgccttcgtggtggacttgattttaccaaagatg
atgaaaacgtgaactcccaaccatttatgcgttggcgagatcgtttcttattttgtgccg
aagcactttataaagcgcaggctgaaacaggtgaaatcaaagggcattacttgaatgcta
ctgcaggtacatgcgaagaaatgatcaaaagagctgtatttgctcgagaattgggagttc
ctatcgtaatgcatgattacttaacagggggattcactgcaaatactagcttggctcatt
attgccgagataatggcttacttcttcacattcaccgtgcaatgcatgcagttattgata
ggcagaagaatcatggtatgcacttccgcgtactagctaaagcgttacgtatgtctggcg
gagatcatgttcacgccggtactgtggtagggaaacttgaaggcgaaagagatatcactt
tgggctttgttgatttactgcgcgatgattatattgaaaagatcgctcccgcggtattta
tttcactcaagattgggtctctatgccaggtgttctgcctgtggcttcagggggtattca
tgtttggcatatgccggctctgacggagatttttggagatgattcggtactacaattcgg
tggaggaactttgggac???????????????????????????????????????????
????????????????????attgtggattctttcttttatccaccattttctatttata
tatataagtgaaggtgctcgtgactcgacatcagttgctaatggaaatagtccatggtgg
agctcgagtagaatgtcttaattcattttttggagcaagaatctagggttaatgcaaatc
aataaagtggaacaacttcgtgaatatctcgtagatataaaaatcgaaaggatcccagtc
gagcaaattcttcagtaaaaaggaaaatgggttggaattaagcaaactttttcgacccaa
agtgtatcacacgggaatccagcgttcgtaagattcttgtctagaaggaaatccaaaata
aggggtatgttgctaccatttttaaaggattaagaagcaccgaaggaatgtctaaaccta
atgattgataaaggatcccaaaacaaggaaacaccgtctcaataactgctgggccagatt
taagaatccaaatctatttttaaacgagagacaaatgaaatgacgggtgtaaagaccact
caataactgaaattgcctaactattgttctttgagctatttaaatttcatttgagttatg
agtacgaattatctcttttttcattttcaagaacgaagaagaaaaaaagatttaaatcat
agtctagttgatttgattattttatggatccttttttcatttattagaattttatacata
gataaaacttcggatcaaattctttggtctcgagccgtacgaggagaaaacttcctatac
gttt????????????????????????????????????????????????????????
????????????????????????????????????????????????????????????
????????????????????????????????????????????????????????????
????????????????????????????????????????????????????????????
???????????????????????????
>Mycetia_javanica
????????????????????????????????????????????????????????????
????????????????????????????????????????????????????????????
????????????????????????????????????????????????????????????
????????????????????????????????????????????????????????????
????????????????????????????????????????????????????????????
????????????????????????????????????????????????????????????
????????????????????????????????????????????????????????????
????????????????????????????????????????????????????????????
????????????????????????????????????????????????????????????
????????????????????????????????????????????????????????????
????????????????????????????????????????????????????????????
??????????????????????????atgctatggaggggcccactcctatttctgctct
tatacatgctgctaccatggtagcagcgggaatttttcttgtagcccggcttcttcctct
tttcatagttataccttacataatgaatttcatttcgttagtaggaataataacagtatt
attaggagctactttagctcttgctcaacaagacattaagagaggtttagcctattctac
aatgtctcaattgggttatatgatgctagctctgggtatggggtcttatcgaagtgcttt
atttcatttgattactcatgcctattccaaagccttattatttttaggatctggatccat
tattcactcaatggaaacagttgttgggtattctccccataaaagtcaaaatatggctct
tatgggaggtttaacaaaacatgtaccaattaccaaaagaacttttttagtaggtacact
ttctatttgtggtattccaccgttggcttgtttttggtccaaagatgaaattcttactga
tacttggttatattcaactagtttcgcaataatagcttgggttaccgcgggattaactgc
attttatatgtttcggatctatttacttacttttgaagggcattttggtgttcaggttca
aaattacattggtaaacaaaaaatccccttctattcactatctctatggggtaagggagt
ttctaaaagaattaacaaaaataaaaattttagtttattaactaaggaacgttcctcttt
tttttcaaaaaagatatattcaattgatgatcgtgctagaaatgtgacacgccactttat
tactattgttcattttgagaataaaaaaagattttcctatccttatgaatcggacaatac
tatgttattccctctacttgtgttgtgtctatttactttgttcgttggggctataggaat
tcctttaagtcaagaaggggtaaatttagatatattatctaaatggttaactccgtctat
aaatctttttcctcaaaaattgaaaaattcgatgaattggtacgaatttttcaacgatgc
cgttttttcggtcagtatagcttcgttaggaatatttatagcagcccttttatataaatc
gtcctattcctctttactaaatttggatttaattaattcagttcttaaaacgaaaagtgg
ttctaagagactcgtttgggacaaaattataaatacaatatataattggtcatataatcg
tgcttatatagattccttttatacaatgtctttaactggaggaataagaaaatccgccga
attgattcatttttttgatcgacgggtaattgatggaattacgaatgtgtttggtgttat
tactttctttgttatcgaattcaaaccaaaaacaaatagccgacagcgagtcgatcggtt
aattcaagttaattgaataagacatgagagttaacaacccatttgattgttatcattcaa
ttgaatccaattcaattgtttcaataaagaaacagtgaatttgaaaaataggtttttcaa
atttttagaatctcaagtggatgaataagaatcttgaaaaagcctttcatttgtttatca
ttatagataatcccatctatattatctattctatggaattcgaacccgagttctatttac
tttacgattcattaatttctatcggattcaaaaagggtaaattgggttgcgttatatata
tgaaagggtatacaataatgatgtatttggcaaatcatatggtctaataatcaaacattc
tgattagttgataattttagtattggttgggaattttgtgaaagattcctgtgaaaaatt
gcattaacaacgaattcgtgtcgagtagaccttgttgttgtgagaattcttaattcatga
gttgtagggagggattt???????????????????????????????????????????
????????????????????????????atccatttta----------gacctatccatt
ttagatctatagaggaattaaataaattattagaagcttagttattaactattatttctt
atctagttagagtcgagatgaattgaatatctaaaatcatggattttcaaatcaataatc
aatattgactattataaaatattataaaacataac---------------gattaataga
gcgatatagaatttggatttatttatcactaatacaaatacaatttgaatattattcaat
tggatatatcctttattatttgagttttagataattaaagttttcgtttttgaattcaaa
tgacatttgaacttctttttattgtattattttatttgattctatatcatatagttccaa
ttacgaatggttagttataactaatgagacattccctactttgattcataaagaggtaag
tagtaaaggccgaaattaaaatgat-aaaaaagaatcgaaccttcaagtatttaaaatta
catcgaaaacgtgacagttagatatatttaccttggatatatccatccatattgaattgc
agatacagaaatggtagaatcatagtcgattggaccaaatccaaagatggttctcctata
gtcctatagaaggtaggtaagaaataaacaaaaacattttttcgagataggaatctggta
tctaatgaattcaatgatttcagtataaatgaaagaaaaaaagaaacgccatcacaatga
aatttgaatctcaacacaaaacgaagggggatatggcgaaattggtagacgctacggact
taattggattgggccttggtatggaaacccgctgagtgagaactttcaaattcagagaaa
ccctggaattaataaaaaggggcaatcctgagccaaatcctattttccgaaaacaaaggt
tcagaaagtgaaaaaggggataggtgcagagactcaatggaagctgttctaacaaatgga
gttggctgcggtagtcgagaagtctttccatcaaaaagtcataattcataaa-------t
attaaggatgaagtgaaggataaacatatatacatacgtagtgaataatatattaaatga
gtaatgacagctcgaatgaatctatattttttctatgaaaaaatatagaattgttgttaa
tagattccacgtttaagaaagaatcgaatattcattgatcaaatgattcactccatagtc
tgatagatcttttcacgaactgattaatcggacgagaataaagatagagtcccattctac
atgtcaatgtcggcaacaatgaaatttatagttaagaggaaaatccgtcgactttgaaaa
tcgtgagggttcaagtccctctatccccaaatagactatttgactctccaactatctatt
tacctatcccttttttgttatccgttcaaaatgccttatcgattcactctattctcttag
aagtgatcgcgtcgaaaatgtccttttcttatcacacctatatgatatacatacaaatga
acatgtttgagcaagaaatccccatttgaatgatttacaatctatataattactt-aata
ctgaaattaccaaagttctcttttttaagatacaagccaagcaatttcagtacctaaata
aaatttaggaattccctttctttcttttaattgacacagtccctattttcgagtaaaatg
agaatgctacattgggacgggtcgggatagctcagctggtagagcagaggactgaaaatc
?????????????????????????????????ctgatatcttggcagcattccgagtaa
ctcctcaacccggagttccaccggaagaagcaggggccgcggtagctgccgagtcttcta
ctggtacatggacagctgtatggacggatggacttaccagtctggatcgttacaaagggc
gatgctaccacatcgagccagttcctggagaagaagagcaatatattgcttatgtagctt
accccttagacctttttgaagaaggctctgttactaacatgtttacttccatcgtaggta
atgtatttgggttcaaagccctgcgcgccctacgtctggaagatttgcgaattcccattt
cttatattaaaaccttccaaggaccgcctcatggcattcaggtagagagagataaattga
acaagtatggtcgtcccctgttgggatgtactattaaacctaaattaggtttatctgcta
aaaactacggtagagcagtttatgaatgccttcgtggtggacttgattttaccaaagatg
atgaaaacgtgaactcccaaccatttatgcgttggagagatcgtttcttattttgtgccg
aagcactttataaagcgcaggctgaaacaggtgaaatcaaagggcattacttgaatgcta
ctgcaggtacatgcgaagaaatgatgaaaagagctatatttgctcgagaattgggagttc
ctatcgtaatgcatgattacttaacagggggattcactgcaaatactaccttggctcatt
attgccgagataatggcttacttcttcacattcaccgtgcaatgcatgcagttattgata
ggcagaagaatcatggtatgcacttccgcgtactagctaaagcgttacgtatgtctggcg
gagatcatgttcacgccggtactgtggtagggaaacttgaaggcgaaagagatatcactt
tgggctttgttgatttactgcgcgatgattatattgaaaagatcgctcccgcggtgttta
tttcactcaagattgggtctctatgccgggtgttctgcctgtggcttcaggcggtattca
tgtttggcatatgcctgctctgacggagatttttggagatgattcggtactacagttcgg
tggaggaactttgggac???????????????????????????????????????????
????????????????????????????????????????????????????????????
??????????????tgctcgtgactcgacatcagttggtaatggaaatagtccatggtgg
agctcgagtagaatgtattaattcatttttcggagcaagaatctagggttaatgcaaatc
aataaattggaacaacttcgtgaatatctcttagatataaaaatcgaaaggatcccagtc
gagcaaattcttcagtaaaaaggaaaattggttggaattaatcaaactttttcgacacaa
agtgtatcacacgggaatccatcgttcgcaagattcttgtctagaaggaaatccaaaata
aggggtatgttgctaccatttttaaaggattaagaagcaccgaaggaatgtctaaaccta
atgattgataaaggatcccaaaacaaggaaacaccgcctcaataactgctgggccagatt
taagaatccaaatctatttttaaacgagagacaaacgaaatggcgggtgtaaagaccact
caataaatgaaattgcttagttatagttctttgagctatttaaatttaatttgagttatg
agtacgaattatctcttttttcattttcaagaacgaagaagaaaaaaagatttaaattat
agtttaattgatttgatgattttatggatccttttttcatttattagaattttatctata
gataaaacttcggatcaaattctttgttctcgagccgtacgaggagaaaacttcctatac
gttt????????????????????????????????????????????????????????
????????????????????????????????????????????????????????????
????????????????????????????????????????????????????????????
????????????????????????????????????????????????????????????
???????????????????????????
>Mycetia_longiflora_H315
ggcgggacttcttctttttccaacggcaacaaaaaatcttcgtcgtatgtggtcttttca
gagtgttttattgttaagtctagtcatgcttttttcaatcaatctatctattcagcaaat
aaatagagattttatctatcaacatgtctggtcttgggttattattaatgatttttcttt
agaattcggctatttgatcgatccacttacttctattatgtcaatattaatcactactgt
tggaattatggttcttatttatagtgataattatatgtctcacgatcaatcgtatttgag
attttttgcttatatgagttttttcagtacttccatgttgggattagttactagttctaa
tttaatacaaatttatattttttgggaattggtgggggtatgttcttatctattaatagg
attttggtttacacgacctcttgcagcaaatgcttgtcaaaaagcttttgtaactaatcg
tataggggattttggtttattattaggaattttgggttttttttggataacaggtagttt
cgaatttcgggatctattcgaaatattaaataacttgattgttgataatgaagtgaattt
tttatttgttactttgtgtgctgttctattatttgtgggtgccgttgctaaatctgcaca
atttccccttcatgtatggttacctgatgctatggaggggcccactcctatttctgctct
tatacatgctgctaccatggtagcggcgggaatttttcttgtagcccggcttcttcctct
tttcatagttataccttacataatgaatttcatttcgttagtaggaataataacagtatt
attaggagctactttagctcttgctcaacaagacattaagagaggtttagcctattccac
aatgtctcaattgggttatatgatgctagctctgggtatgggggcttatcgaagtgcttt
atttcatttgattactcatgcctattccaaagccttattatttttaggatctggatccat
tattcactcaatggaaacagttgttgggtattctccccataaaagtcaaaatatggctct
tatgggaggtttaacaaaacatgtaccaattaccaaaagcacttttttagtaggtacact
ttctatttgtggtattccaccgttggcttgtttttggtccaaagatgaaattcttactga
tacttggttatattcaactagtttcgcaataatagcttgggttaccgcgggattaactgc
attttatatgtttcggatctatttacttacttttgaagggcattttggtgttcaggttca
aaattacattggtaaacaaaaaatccccttctattcactatctctatggggtaagggagt
ttctaaaagaattaacaaaaataataattttagtttattaactaaggaacgttcctcttg
tttttcaaaaaagatatattcaattgatgatcgtgctagaaatgtgacacgccgctttat
tactattgttcattttgagaataaaaaaaaaatttcctatccttatgaatcggacaatac
tatgttattccctctacttgtgttgtgtctatttactttgttcgttggggctataggaat
tcctttaagtcaagaaggggtaaatttagatatattatctaaatggttaactccgtctat
aaatctttttcctcaaaaattgaaaaattcgatgaattggtacgaatttttcaacgatgc
cgttttttcggtcagtatagcttcgttaggaatatttatagcagcccttttatataaatc
gtcctattccgctttactaaatttggatttaattaattcagttcttaaaatgaaaagtgg
ttctaagagactcgtttgggacaaaattataaatacaatatataattggtcatataatcg
tgcttatatagattccttttatacaatgtctttaactggaggaataagaaaatccgccga
attgattcatttttttgatcgacgggtaattgatggaattacgaatgtgtttggtgttat
tactttctttgttatcgaattcaaaccaaaaacaaatagccgacagcgagtcgatcggtt
aattcaagttaattgaataagacatgagagttaacaacccatttgattgttatcattcaa
ttgaatccaattcaattctttcaataaagaaacagtgaatttgaaaaataggtttttcaa
atttttagaatctcaagtggatgaataagaatcttgagaaagcctttcatttgtttatca
ttatagataatcccatctatattatctattctatggaattcgaacccgagttctatttac
actacgattcattaatttctatcggattcaaaaagggtaaattgggttgcgttatatata
tgaaagggtatacaataatgatgtatttggcaaatcatatggtctaataatcaaacattc
tgattagttgataattttattattggttgggaattttgtgaaagattcctgtgaaaaatt
gcattaacaacgaattcgtgtcgagtagaccttgttgttgtgagaattcttaattc????
?????????????????agccggctatcggaatcgaaccgatgaccatcgcattacaaat
gcgatgctctaacctctgagctaagcgggctcatataa--------------tatccatt
ttagatctatagaggaattaaataaattattagaagcttagttattaactattatttctt
atctagttagagtcgagatgaattgaatatctaaaatcatggattttcaaatcaataatc
aatattgactattataaaatattataaaacataacgattaatagagcgatgattaataga
gcgatatagaatttggatttatttatcact------aatacaatttgaatattattcaat
tggatatatcttttattatttgagttttagataattaaagttttcgtttttgaattcaaa
tgacatttgaacttcttttgattgtattattttatttgattctatatcatatagttccaa
ttacgaatggttagttataactaatgagacattccctactttgagtcataaagaggtaag
tagtaaaggccgaaattaagatgat-aaaaaagaatcgaaccttcaagtatttaaaatta
catcgaaaacgtgatagttagatatctttaccttggatatatccatccatattgaattgc
agatacagaaatggtagaatcatagtcgattggaccaaatccaaagatggttc-------
-tcctatagaaggtaggtaagaaataaacaaaaacattttttcgagataggaatctggta
tttaatgaattcaatgatttcagtataaatgaaagaaaaaaagaaacgccatcacaatga
aatttgaatctcaacacaaaacgaagggggatatggcgaaattggtagacgctacggact
taattggattgggccttggtatggaaacccgctgagtgagaactttcaaattcagagaaa
ccctggaattaataaaaaggggcaatcctgagccaaatcctattttccgaaaacaaaggt
tcagaaagtgaaaaaggggataggtgcagagactcaatggaagctgttctaacaaatgga
gttggctgcggtagtcgagaagtctttccatcaaaaagtcataattcataaagtataagt
attaaggatgaagtgaaggataaacgtatatacatacgtagtgaataatatattaaatga
gtaatgacagcccgaatgaatctatattttttctatgaaaaaataaagaattgttgttaa
tagattccacgtttaagaaagaatcgaatattcattgatcaaatgattcactccatagtc
tgatagatcttttcacgaactgattaatcggacgagaataaagatagagtcccattctac
atgtcaatgtcggcaacaatgaaatttatagttaagaggaaaatccgtcgactttgaaaa
tcgtgagggttcaagtccctctatccccaaatagactatttgactctccaactatctatt
tacctatcccttttttgttatccgttcaaaatgccttatcgattcactctattctcttag
aagtgatcgcgtcgaaaatgtccttttcttatcacacctatatgatatacatacaaatga
acatgtttgagcaagaaattcccatttgaatgatttacaatctatataattactt-aata
ctgaaattaccaaagttctcctttttaagatacaagccaagcaatttcagtacctaaata
aaacttaggaattccctttctttcttttaattgacacagtccctattttcgagtaaaatg
cgaatgctacattgggacgggtcgggatagctcagctggtagagcagaggactgaaaatc
ctcgtgtcaccagttcaaatctggttcctggcactgatatcttggcagcattccgagtaa
ctcctcaacccggagttccaccggaagaagcaggggccgcggtagctgccgagtcttcta
ctggtacatggacagctgtatggacggatggacttaccagtctggatcgttacaaagggc
gatgctaccacattgagccagttcctggagaagaagagcaatatattgcttatgtagctt
accccttagacctttttgaagaaggctctgttactaacatgtttacttccatcgtaggta
atgtatttgggttcaaagccctgcgcgccctacgtctggaagatttgcgaattcccattg
cttatgttaaaaccttccaaggaccgcctcatggcattcaggtagaaagagataaattga
acaagtatggtcgtcctttgttgggatgtactattaaacctaaattaggtttatctgcta
aaaactacggtagagcagtttatgaatgccttcgtggtggacttgattttaccaaagatg
atgaaaacgtgaactcccaaccatttatgcgttggagagatcgtttcttattttgtgccg
aagcactttataaagcgcaggctgaaacaggtgaaatcaaagggcattacttgaatgcta
ctgcaggtacatgcgaagaaatgatgaaaagagctgtatttgctcgagaattgggagttc
ctatcgtaatgcatgattacttaacagggggattcactgcaaatactaccttggctcatt
attgccgagataatggcttacttcttcatattcaccgtgcaatgcatgcagttattgata
ggcagaagaatcatggtatgcacttccgcgtactagctaaagcgttacgtatgtctggcg
gagatcatgttcacgccggtactgtggtagggaaacttgaaggcgaaagagatatcactt
tgggctttgttgatttactgcgcgatgattatattgaaaagatcgctcccgcggtattta
tttcactcaagattgggtctctatgccaggtgttctgcctgtggcttcaggaggtattca
tgtttggcatatgcctgctctgacggagatttttggagatgattcggtactacagttcgg
tggaggaactttgggacatgttaaaacttcgtttgaaacgatgtggtagaaagcaacgtg
cgacttgaagggcccgatctattgtggattctttcttttatccaccattttctatttcta
ta-ttaagtgaaggtgctcgtgactcgacatcagttggtaatggaaatagtccatggtgg
agctcgagtagaatgtattaattcatttttcggagcaagaatctagggttaatgcaaatc
aataaattggaacaacttcgtgaatatctcttagatataaaaattgaaaggatcccagtc
gagcaaattcttcagtaaaaaggaaaattggttggaattaatcaaacttttt-gacacaa
agtgtatcacacgggaatccatcgttcgtaagattcttgtctagaaggaaatccaaaata
aggggtatgttgctaccatttttaaaggattaagaagcaccgaaggaatgtctaaaccta
atgattgataaaggatcccaaaacaaggaaacaccgcctcaataactgctgggccagatt
taagaatccaaatctatttttaaacgagagacaaacgaaatggcgggtgtaaagaccact
caataaatgaaattgcttagctatagttatttgagctatttaaatttaatttgagttatg
agtacgaattatcttttttttcattttcaagaacgaagaagaaaaaaagatttaaatcat
agtctaattgatttgatgattttatggatccttttttcatttattagaattttatacata
gataaaacttcggatcaaattctttgttctcgagccgtacgaggagaaaacttcgtatac
gtttctaggaggggtattattcatctacatctatctcaatgagctgtctatcgaatcgtt
gcaattgatgttcgatcccgaagagaaggaaaagatcttcaaaaagtgggtttttatgat
cccataaagaatcaaacttatttaaatgttcctgctattctatatttccttgaaaggggt
gctcaacttacagggaccgttcaggatctttttaaaaaggcgtgggattttaaggaactt
cgccctaatcaaagtcaatttaattaa
>Mycetia_brevipedicellata_H291
ggcgggacttcttctttttccaacggcaacaaaaaatcttcgtcgtatgtggtcttttca
gagtgttttattgttaagtctagtcatgcttttttcaatcaatctatctattcagcaaat
aaatagaaatcttatctatcaacatgtctggtcttgggttattattaatgatttttcttt
agaattcggctatttgatcgatccacttacttctattatgtcaatattaatcactactgt
tggaattatggttcttatttatagtgataattatatgtctcatgatcaatcgtatttgag
attttttgcttatatgagttttttcagtacttccatgttgggattagttactagttctaa
tttaatacaaatttatattttttgggaattggtgggggtatgttcttatctattaatagg
attttggtttacacgacctcttgcagcaaatgcttgtcaaaaagcttttgtaactaatcg
tataggggattttggtttattattaggaatcttgggttttttttggataacaggtagttt
cgaatttcgggatctattcgaaatattaaataacttgattgttgataatgaagtgaattt
tttatttgttactttgtgtgctgttctattatttgcgggtgccgttgctaaatctgcaca
atttccccttcatgtatggttacctgatgctatggaggggcccactcctatttctgctct
tatacatgctgctaccatggtagcagcgggaatttttcttgtagcccggcttcttcctct
tttcatagttataccttacataatgaatttcatttcgttagtaggaataataacagtatt
attaggagctactttagctcttgctcaacaagacattaagagaggtttagcctattccac
aatgtctcaattgggttatatgatgctagctctgggtatggggtcttatcgaagtgcttt
atttcatttgattactcatgcctattccaaagccttattatttttaggatctggatccat
tattcactcaatggaaacagttgttgggtattctccccataaaagtcaaaatatggctct
tatgggaggtttaacaaaacatgtaccaattaccaaaagcacttttttagtaggtacact
ttctatttgtggtattccaccgttggcttgtttttggtccaaagatgaaattcttactga
tacttggttatattcaactagtttcgcaataatagcttgggttaccgcgggattaactgc
attttatatgtttcggatctatttacttacttttgaagggcattttggtgttcaggttca
aaattacattggtaaacaaggaatccccttctattcactatctctatggggtaagggagt
ttctaaaagaattaacaaaaaaaataattttagtttattaactaaggaatgttcctcttg
tttttcaaaaaagatatattcaattgatgatcgtgctataaatgtgacacgccactttat
tactattgttcattttgagaataaaaaaaaaatttcctatccttatgaatcggacaatac
tatgttattccctctacttgtgttgtgtctatttactttgttcgttggggctataggaat
tcctttaagtcaagaaggggtaaatttagatatattatctaaatggttaactccgtctat
aaatctttttcctcaaaaatttaaaaattcgatgaattggtacgaatttttcaacgatgc
cgttttttcggtcagtatagcttcattaggaatatttatagcagcccttttatataaatc
gtcctattccgctttactaaatttggatttaattaattcagttcttaaaacgaaaagtgg
ttctaagagactcgtttgggacaaaattataaatacaatatataattggtcatataatcg
tgcttatatagattccttttatacaatgtctttaactggaggaataagaaaatccgccga
atttattcatttttttgatcgacgggtaattgatggaattacgaatgtgtttggtgttat
tactttctttgttatcgaattcaaaccaaaaacaaatagccgacagcgagtcgatcggtt
aattcaagttaattgaataagacatgagagttaacaacccatttgattgttatcattcaa
ttgaatccaattcaattgtttcaataaagaaacagtgaatttgaaaaacctatttttcca
atttttagaatctcaagtgaatgaataagaatcttgagaaagcctttcattcgtttatca
ttatagataatcccatctatattatctattctatggaattcgaacccgagttctatttac
attacgattcattaatttctatcggattcaaaaagggtaaattgggttgcgttatatata
tgaaagggtatacaataatgatgtatttggcaaatcatatggtctaataatcaaacattc
tgattagttgataattttagtattgattgggaattttgtgaaagattcctctgaaaaatt
gcattaacaacgaattcgtgtcgagtagaccttgttgttgtgagaattcttaattc????
?????????????????agccggctatcggaatcgaaccgatgaccatcgcattacaaat
gcgatgctctaacctctgagctaagcgggctcatataaatccattttagatctatccatt
ttagatccatggaggaattaaataaattattagaagcttagttattaactattatttctt
atctagttagagtcgagatgaattgaatatctaaaatcatggattttcaaatcaataatc
aagattgactattataaaatattataaaacataacgattactagagcgatgattaataga
gcgatatagaatttggatttatttatcact------aatacaatttgaatattattcaat
tggatatat-----attatttgagttttagataattaaagttttcgtttttgaattcaaa
tgacattttaacttctttttattgtattattttatttgattctatatcatatagttccaa
ttacgaatggttagttataactaatgagacattccctactttgattcataaagaggtaag
tagtaaaggccgaaattaagatgat-aaaaaagaatcgaaccttcaagtatttaaaatta
catcgaaaacgtgacagttagatatatttaccttggatatatccatccatattgaattgc
agatacagaaatggtagaatcatagtcgattggaccaaatccaaagatggttc-------
-tcctatagaaggtaggtaagaaataaacaaaaacattttttcgagataggaatctggta
tctaatgaattcaatgatttcagtataaatgaaagaaaaaaagaaatgccatcacaatga
aatttgaatctcaacacaaaacgaagggggatatggcgaaattggtagacgctacggact
taattggattgggccttggtatggaaacccgctgagtgagaactttcaaattcagagaaa
ccctggaattaataaaaaggggcaatcctgagccaaatcctattttccgaaaacaaaggt
tcagaaagtgaaaaaggggataggtgcagagactcaatggaagctgttctaacaaatgga
gttggctgcggtagtcgagaagtctttccatcaaaaagtcataattcataaagtataagt
attaaggatgaagtgaaggataaacgtatatacatacatagtgaataatatattaaatga
gtaatgacagcccaaatgaatctttattttttctatgaaaaaataaagaattgttgttaa
tagattccacgtttaagaaagaatcgactattcattgatcaaatgattcactccatagtc
tgatagatcttttcacgaactgattaatcggacgagaataaagatagagtcccattctac
atgtcaatgtcggcaacaatgaaatttatagttaagaggaaaatccgtcgactttgaaaa
tcgtgagggttcaagtccctctatccccaaatagactatttgactctccaactatctatt
tacctatcccttttt??ttatccgttcaaaatgccttatcgattcactctattctcttag
aagtgatcgcgtcgaaactgtcctttttttatcacacctatatgatatacatacaaatga
acatgtttgagcaagaaatctccatttgaatgatttacaatttatataattactta---a
ctgaaattaccaaagttctcttttttaagatacaagccaagcactttcagtacctaaata
aaacttaggaattccctttctttcttttaattgacacagtccctattttcgagtaaaatg
cgaatgctacattgggacgggtcgggatagctcagctggtagagcagaggactgaaaatc
ctcgtgtcaccagttcaaatctggttcctggcactgatatcttggcagcattccgagtaa
ctcctcaacccggagttccaccagaagaagcaggggccgcggtagctgccgagtcttcta
ctggtacatggacagctgtatggacggatggacttaccagtctggatcgttacaaagggc
gatgctaccacattgagccagttcctggagaagaagagcaatatattgcttatgtagctt
accccttagacctttttgaagaaggctctgttactaacatgtttacttccatcgtaggta
atgtatttgggttcaaagccctgcgcgccctacgtctggaagatttgcgaattcccattg
cttatgttaaaaccttccaaggaccgcctcatggcattcaggtagagagagataaattga
acaagtatggtcgtcccctgttgggatgtactattaaacctaaattaggtttatctgcta
aaaactacggtagagcagtttatgaatgccttcgtggtggacttgattttaccaaagatg
atgaaaacgtgaactcccaaccatttatgcgttggagagatcgtttcgtattttgtgccg
aagcactttataaagcgcaggctgaaacaggtgaaatcaaagggcattacttgaatgcta
ctgcaggtacatgcgaagaaatgatgaaaagagctgtatttgctcgagaattgggagttc
ctatcgtaatgcatgattacttaacagggggattcactgcaaatactaccttggctcatt
attgccgagataatggcttacttcttcacattcaccgtgcaatgcatgcagttattgata
ggcagaagaatcatggtatgcacttccgcgtactagctaaagcgttacgtatgtctggcg
gagatcatgttcacgccggtactgtggtagggaaacttgaaggcgaaagagatatcactt
tgggttttgttgatttactgcgcgatgattatattgaaaagatcgctcccgcggtattta
tttcactcaagattgggtctctatgccgggtgttctgcctgtggcttcaggaggtattca
tgtttggcatatgcctgctctgacggagatttttggagatgattcggtactacagttcgg
tggaggaactttgggacatgttaaaacttcgtttgaaacgatgtggtagaaagcaacgtg
cgacttgaagggcccgatctattgtggattctttcttttatccaccattttatatttcta
ta-ttaagtgaaggtgctcgtgactcgacatcagttggtaatgtaaatagtccatggtgg
agctcgagtagaatgtattaattcatttttcggagcaagaatctagggttaatgcaaatc
aataaattggaacaacttcgtgaatatctcttagatataaaaatcgaaaggatcccagtc
gagcaaattcttcagtaaaaaggaaaattggtttgaattaatcaaacttttt-gacacaa
agtgtatcacacgggaatccatcgttcgtaagattcttgtctagaaggaaatccaaaata
aggggtatgttgctaccatttttaaaggattaagaagcaccgaaggaatgtctaaaccta
atgattgataaaggatcccaaaacaaggaaacgccgcctcaataactgctgggccagatt
taagaatccaaatctatttttaaacgagagacaaacgaaatggcgggtgtaaagaccact
caataaatgaaattgcctagctatagttctttgagctatttaaattcaatttgagttatg
agtacgaattctctcttttttcattttcaagaacgaagaagaaaaaaagatttaaatcag
agtctaattgatttgctgattttatggatccttttttcatttattagaattttatatata
gataaaacttcggatcaaatcctttgttctcgagccgtacgaggagaaaacttcctatac
gtttctaggaggggtattattcatctacatctatctcaatgagctgtctatcgaatcgtt
gcaattgatgttcgatcccgaagagaaggaaaagatcttcaaaaagtgggtttttatgat
cccataaagaatcaaacttatttaaatgttcctgctattctatatttccttgaaaggggt
gctcaacttacagggaccgttcaggatcttttgaaaaaggcgtgggattttaaggaactt
cgccctaatcaaagtcaatttaattaa
>Mycetia_malayana <unknown description>
????????????????????????????????????????????????????????????
????????????????????????????????????????????????????????????
????????????????????????????????????????????????????????????
????????????????????????????????????????????????????????????
????????????????????????????????????????????????????????????
????????????????????????????????????????????????????????????
????????????????????????????????????????????????????????????
????????????????????????????????????????????????????????????
????????????????????????????????????????????????????????????
????????????????????????????????????????????????????????????
????????????????????????????????????????????????????????????
????????????????????????????gctatggaggggcccactcctatttctgctct
tatacatgctgctaccatggtagcagcgggaatttttcttgtagcccggcttcttcctct
tttcatagttataccttacataatgaatttcatttcgttagtaggaataataacagtatt
attaggagctactttagctcttgctcaacaagacattaagagaggtttagcctattctac
aatgtctcaattgggttatatgatgctagctctgggtatggggtcttatcgaagtgcttt
atttcatttgattactcatgcctattccaaagccttattatttttaggatctggatccat
tattcactcaatggaaacagttgttgggtattctccccataaaagtcaaaatatggctct
tatgggaggtttaacaaaacatgtaccaattaccaaaagaacttttttagtaggtacact
ttctatttgtggtattccaccgttggcttgtttttggtccaaagatgaaattcttactga
tacttggttatattcaactagtttcgcaataatagcttgggttaccgcgggattaactgc
attttatatgtttcggatctatttacttacttttgaagggcattttggtgttcaggttca
aaattacattggtaaacaaaaaatccccttctattcactatctctatggggtaagggagt
ttctaaaagaattaacaaaaataaaaattttagtttattaactaaggaacgttcctcttt
tttttcaaaaaagatatattcaattgatgatcgtgctagaaatgtgacacgccactttat
tactattgttcattttcagaataaaaaaaaattttcctatccttatgaatcggacaatac
tatgttattccctctacttgtgttgtgtctatttactttgttcgttggggctataggaat
tcctttaagtcaagaaggggtaaatttagatatattatctaaatggttaactccgtctat
aaatctttttcctcaaaaattgaaaaattcgatgaattggtacgaatttttcaacgatgc
cgttttttcggtcagtatagcttcgttaggaatatttatagcagcccttttatataaatc
gtcctattcctctttactaaatttggatttaattaattcagttcttaaaacgaaaagtgg
ttctaagagactcgtttgggacaaaattataaatacaatatataattggtcatataatcg
tgcttatatagattccttttatacaatgtctttaactggaggaataagaaaatccgccga
attgattcatttttttgatcgacgggtaattgatggaattacgaatgtgtttggtgttat
cactttctttgttatcgaattcaaaccaaaaacaaatagccgacagcgagtcgatcggtt
aattcaagttaattgaataagacatgagagttaacaacccatttgattgttatcattcaa
ttgaatccaattcaattgtttcaataaagaaacagtgaatttgaaaaataggtttttcaa
atttttagaatctcaagtggatgaataagaatcttgaaaaagcctttcatttgtttatca
ttatagataatcccatctatattatctattctatggaattcgaacccgagttctatttac
tttacgattcattaatttctatcggattcaaaaagggtaaattgggttgcgttatatata
tgaaagggtatacaataatgatgtatttggcaaatcatatggtctaataatcaaacattc
tgattagttgataattttagtattggttgggaattttgtgaaagattcctgtgaaaaatt
gcattaacaacgaattcgtgtcgagtagaccttgttgttgtgagaattcttaattcatga
gttgtagggagggattt???????????????????????????????????????????
????????????????????????????????????????????????????????????
????????????????????????????????????????????????????????????
????????????????????????????????????????????????????????????
????????????????????????????????????????????????????????????
????????????????????????????????????????????????????????????
????????????????????????????????????????????????????????????
????????????????????????????????????????????????????????????
????????????????????????????????????????????????????????????
????????????????????????????????????????????????????????????
????????????????????????????????????????????????????????????
????????????????????????????????????????????????????????????
????????????????????????????????????????????????????????????
????????????????????????????????????????????????????????????
?????????????????????????????????????????????????????????gat
taattggattgggccttggtatggaaacccgctgagtgagaactttcaaattcagagaaa
ccctggaattaataaaaaggggcaatcctgagccaaatcctattttccgaaaacaaaggt
tcagaaagtgaaaaaggggataggtgcagagactcaatggaagctgttctaacaaatgga
gttggctgcggtagtcgagaagtctttccatcaaaaagtcataattcataaa-------t
attaaggatgaagtgaaggataaacatatatacatacgtagtgaataatatattaaatga
gtaatgacagctcgaatgaatctatattttttctatgaaaaaatatagaattgttgttaa
tagattccacgtttaagaaagaatcgaatattcattgatcgaatgattcactccatagtc
tgatagatcttttcacgaactgattaatcggacgagaataaagatagagtcccattctac
atgtcaatgtcggcaacaatgaaatttatagttaagaggaaaatccgtcgactttgaaaa
tcgtgagggttcaagtccctctatccccaaatagactatttgactctccaactatctatt
tacctatcccttttttgttatccgttcaaaatgccttatcgattcactctattctcttag
aagtgatcgcgtcgaaaatgtccttttcttatcacacctatatgatatacatacaaatga
acatgtttgagcaagaaatccccatttgaatgatttacaatctatataattactt-aata
ctgaaattaccaaagttctcttttttaagatacaagccaagcaatttcagtacctaaata
aaatttaggaattccctttctttcttttaattgacacagtccctattttcgagtaaaatg
agaatgctacattgggacgggtcgggatagctcagctggtagagcagaggactgaaaatc
ctcgtgtcaccagtt??????????????????---------------------------
------------------------------------------------------------
------------------------------------------------------------
------------------------------------------------------------
------------------------------------------------------------
------------------------------------------------------------
------------------------------------------------------------
------------------------------------------------------------
------------------------------------------------------------
------------------------------------------------------------
------------------------------------------------------------
------------------------------------------------------------
------------------------------------------------------------
------------------------------------------------------------
------------------------------------------------------------
------------------------------------------------------------
------------------------------------------------------------
------------------------------------------------------------
------------------------------------------------------------
-----------------???????????????????????????????????????????
????????????????????attgtggattctttcttttatccaccattttatatttcta
ta-ataagtgaaggtgctcgtgactcgacatcagttggtaatggaaatagtccatggtgg
agctcgagtagaatgtattaattcatttttcggagcaagaatctagggttaatgcaaatc
aataaattggaacaacttcgtgaatatctcttagatataaaaatagaaaggatcccagtc
gagcaaattcttcagtaaaaaggaaaattggttggaattaatcaaactttttcgacacaa
agtgtatcacacgggaatccatcgttcgcaagattcttgtctagaaggaaatccaaaata
aggggtatgttgctaccatttttaaaggattaagaagcaccgaaggaatgtctaaaccta
atgattgataaaggatcccaaaacaaggaaacaccgcctcaataactgctgggccagatt
taagaatccaaatctatttttaaacgagagacaaacgaaatggcgggtgtaaagaccact
caataaatgaaattgcttagttatagttctttgagctatttaaatttaatttgagttatg
agtacgaattatctcttttttcattttcaagaacgaagaagaaaaaaagatttaaatcat
agtctaattgatttgatgattttatggatccttttttcatttattagaattttatctata
gataaaacttcggatcaaattctttgttctcgagccgtacgaggagaaaacttcctatac
gtttctaggaggggtattattcatctacatctatctcaatg???????????????????
????????????????????????????????????????????????????????????
????????????????????????????????????????????????????????????
????????????????????????????????????????????????????????????
???????????????????????????
>Mycetia_faberi_ca15
????????????????????????????????????????????????????????????
????????????????????????????????????????????????????????????
????????????????????????????????????????????????????????????
????????????????????????????????????????????????????????????
??????????????????????????????ttatatggctcatgatcaatcgtatttgag
attttttgcttatatgagttttttcagtacttctatgttgggattagttactagttctaa
tttaatacaaatttatattttttgggaattggtgggggtatgttcttatctattaatagg
attttggtttacacgacctcttgcagcaaatgcttgtcaaaaagcttttgtaactaatcg
tataggggattttggtttattattaggaattttgggttttttttggataacaggtagttt
cgaatttcgggatctattcgaaatattcaataacttgattgttgataatgaagtgaattt
tttatttgttactttgtgtgctggtctattatttgcgggtgccattgctaaatcggcaca
atttccccttcatgtatggttacctgatgctatggaggggcccactcctatttctgctct
tatacatgctgctaccatggtagcagcgggaatttttcttgtagcccggcttcttcctct
tttcatagttataccttacataatgaatttcatttcgttagtaggaataataacagtatt
attaggagctactttagctcttgctcaacaagacattaagagaggtttagcctattccac
aatgtctcaattgggttatatgatgctagctctgggtatggggtcttatcgaagtgcttt
atttcatttgattactcatgcctattccaaagccttattatttttaggatctggatccat
tattcactcaatggaaacagttgttgggtattctccccataaaagtcaaaatatggctct
tatgggcggtttaacaaaacatgtaccacttaccaaaagcacttttttagtaggtacact
ttctatttgtggtattccaccgttggcttgtttttggtccaaagatgaaattcttactga
tacttggttatattcaactagtttcgcaataatagcttgggttaccgcgggattaactgc
attttatatgtttcggatctatttacttacctttgaagggcattttggtgttcaggttca
aaattacattggtaaacaaaaaatccccttctattcactatctctatggggtaagggagt
ttctaaaagaattaacaaaaataaaaattttagtttattaactaaggaacgttcctcttt
tttttcaaaaaagatatattcaattgatgatcgtgctagaaatgtgacacgccactttat
tactattgttcattttgagaataaaaaaagattttcctatccttatgaatcggacaatac
tatgttattccctctacttgtgttgtgtctatttactttgttcgttggggctataggaat
tcctttaagtcaagaaggggtaaatttagatatattatctaaatggttaactccggctat
aaatctttttcctcaaaaattgaaaaattcgatgaattggtacgaatttttcaacgatgc
cgttttttcggtcagtatagcttcgttaggaatatttatagcagcccttttatataaatc
gtcctattcctctttactaaatttggatttaattaattcagttctt??????????????
????????????????????????????????????????????????????????????
????????????????????????????????????????????????????????????
????????????????????????????????????????????????????????????
???????????ttatcgaattcaaaccaaaaacaaatagccgacagcgagtcgatcggtt
aattcaagttaattgaataagacatgagagttaacaacccatttgattgttatcattcaa
ttgaatccaattcaattgtttcaataaagaaacagtgaatttgaaaaataggtttttcaa
atttttagaatctcaagtggatgaataagaatcttgagaaagcctttcatttgtttatca
ttatagataatcccatctatattatctattctatggaattcgaacccgagttctatttac
attacgattcattaatttctatcggattcaaaaagggtaaattgggttgcgttatatata
tgaaagggtatacaataatgatgtatttggcaaatcatatggtctaataatcaaacattc
tgattagttgataattttagtattggttgggaattttgtgaaagattcctgtgaaaaatt
gcattaacaacgaattcgtgtcgagtagaccttgttgttgtgagaattcttaattcatga
gtt?????????????????????????????????????????????????????????
?????????????????????????????????????????????????????atccatt
ttagatctatagaggaattaaataaattattagaagcttagttattaactattatttctt
atctagttagagtcgagatgaattgaatatctaaaatcatggattttcaaatcaataatc
aatattgactattataaaatattataaaacataacgattaatagagcgatgattaataga
gcgatatagaatttggatttatttatcactaatacaaattcaatttgaatattattcaat
tggatatatcttttattatttgagttttagataattaaagttttcgtttttgaattcaaa
tgacatttgaacttytttttattgtatttttttattttattctatatcatatagttccaa
ttacgaatggttagttataactaatgagacattccctactttgattcataaagaggtaag
tagtaaaggccgaaattaagatgataaaaaaaaaatcgaaccttcaagtatttaaaatta
catcaaaaacgtgacagttagatatatttaccttggatatatccatccatattgaattgc
agatacagaaatggtagaatcatagtcgattggactaaatccaaagatggttctcctata
gtcctatagaaggtaggtaagaaataaacaaaaacattttttcgagataggaatctcgta
tctaatgaattcaatgatttcagtataaatgaaagaaaaaaagaaacgccatcacaatga
aatttgaatctcaacacaaaacgaagggggatatggcgaaattggtagacgctacggact
taattggattgggccttggtatggaaacccgctgagtgagaactttcaaattcagagaaa
ccctggaattaataaaaaggggcaatcctgagccaaatcctattttccgaaaacaaaggt
tcagaaagtgaaaaaggggataggtgcagagactcaatggaagctgttctaacaaatgga
gttggctgcggtagtcgaaaagtctttccatcaaaaagtcataattcataaagtataagt
attaaggatgaagtgaaggataaacgtatatacatacgtagtgaataatatattaaatga
gtaatgacagcccgaatgaatctatattttttctatgaaaaaataaagaattgttgttaa
tagattccacgtttaagaaagaatcgaatattcattgatcaaatgattcactccatagtc
tgatatatcttttcacgaactgattaatcggacgagaataaagatagagtcccattctac
atgtcaatgtcggcaacaatgaaatttatagttaagaggaaaatccgtcgactttgaaaa
tcgtgagggttcaagtccctctatcc??????????????????????????????????
????????????????????????????????????????????????????????????
????????????????????????????????????????????????????????????
????????????????????????????????????????????????????????????
????????????????????????????????????????????????????????????
????????????????????????????????????????????????????????????
????????????????????????????????????????????????????????????
?????????????????????????????????ctgatatcttggcagcattccgagtaa
ctcctcaacccggagttccaccggaagaagcaggggccgcggtagctgccgagtcttcta
ctggtacatggacagctgtatggacggatggacttaccagtctggatcgttacaaagggc
gatgctaccacatcgagccagttcctggagaagaagagcaatttattgcttatgtagctt
accccttagacctttttgaagaaggctctgttactaacatgtttacttccatcgtaggta
atgtatttgggttcaaagccctgcgcgccctacgtctggaagatttgcgaattcccattg
cttatgttaaaaccttccaaggaccgcctcatggcattcaggtagagagagataaattga
acaagtatggtcgtcccctgttgggatgtactattaaacctaaattaggtttatctgcta
aaaactacggtagagcagtttatgaatgccttcgtggtggacttgattttaccaaagatg
atgaaaacgtgaactcccaaccatttatgcgttggagagatcgtttctgcttttgtgccg
aagcactttataaagcgcaggctgaaacaggtgaaatcaaagggcattacttgaatgcta
ctgcaggtacatgcgaagaaatgatgaaaagagctgtatttgctcgagaattgggagttc
ctatcgtaatgcatgattacttaacagggggattcactgcaaatactaccttggctcatt
attgccgagataatggcttacttcttcacattcaccgtgcaatgcatgcagttattgata
ggcagaagaatcatggtatgcacttccgcgtactagctaaagcgttacgtatgtctggcg
gagatcatgttcacgccggtactgtggtagggaaacttgaaggcgaaagagatatcactt
tgggctttgttgatttactgcgcgatgattatattgaaaagatcgctcccgcggtattta
tttcactcaagattgggtctctatgccgggtgttctgcctgtggcttcaggaggtattca
tgtttggcatatgcctgctctgacggagatttttggagatgattcggtactacagttcgg
tggaggaactttggtac???????????????????????????????????????????
????????????????????????????????????????????????????????????
????????????????????????????????????????????????????????????
????????????????????attcatttttcggagcaagaatctagggttaatgcaaatc
aataaattggaacaacttcgtggatatctcttagatataaaaatcgaaaggatcccagtc
gagcaaattcttcagtaaaaaggaaaataggttggaattaatcaaactttttcgacacaa
agtgtatcacacgggaatccatcgttcgtaagattcttgtctagaaggaaatccaaaata
aggggtatgttgctaccatttttaaaggattaagaagcaccgaaggaatgtctaaaccta
atgattgataaaggatcccaaaacaaggaaacaccgcctcaataactgctgggacagatt
taagaatccaaatctatttttaaacgagagacaaacgaaatggcgggtgtaaagaccact
caataaatgaaattgcctagctatagttctttgagccatttaaatttaatttgagttatg
agtacgaattatctcttttttcattttcaagaacgaagaagaaaaaaagatttaaatcat
ag??????????????????????????????????????????????????????????
????????????????????????????????????????????????????????????
????????????????????????????????????????????????????????????
????????????????????????????????????????????????????????????
????????????????????????????????????????????????????????????
????????????????????????????????????????????????????????????
???????????????????????????
>Mycetia_cauliflora_bg54
????????????????????????????????????????????????????????????
????????????????????????????????????????????????????????????
????????????????????????????????????????????????????????????
????????????????????????????????????????????????????????????
????????????????????????????????????????????????????????????
????????????????????????????????????????????????????????????
????????????????????????????????????????????????????????????
????????????????????????????????????????????????????????????
????????????????????????????????????????????????????????????
????????????????????????????????????????????????????????????
????????????????????????????????????????????????????????????
??????????????????????????atgctatggaggggcccactcctatttctgctct
tatacatgctgctaccatggtagcagcgggaatttttcttgtagcccggcttcttcctct
tttcatagttataccttacataatgaatttcatttcgttagtaggaataataacagtatt
attaggagctactttagctcttgctcaacaagacattaagagaggtttagcctattccac
aatgtctcaattgggttatatgatgctagctctgggtatggggtcttatcgaagtgcttt
atttcatttgattactcatgcctattccaaagccttattatttttaggatctggatccat
tattcactcaatggaaacagttgttgggtattctccccataaaagtaaaaatatggctct
tatgggaggtttaacaaaacatgtaccaattaccaaaagcacttttttagtaggtacact
ttctatttgtggtattccaccgttggcttgtttttggtccaaagatgaaattcttactga
tacttggttatattcaactagtttcgcaataatagcttgggttaccgcgggattaactgc
attttatatgtttcggatctatttacttacttttgtagggcattttggtgttcaggttca
aaattacattggtaaacaaaaaatccccttctattcactatctctatggggtaagggagt
ttctaaaagaattaacaaaaataaaaattttagtttattaactaaggaacgttcctcttt
tttttcaaaaaagatatattcaattgatgatcgtgctagaaatgtgacacgccactttat
tactattgttcattttgagaataaaaaaaaattttcctatccttatgaatcggacaatac
tatgttattccctctacttgtgttgtgtctatttactttgttcgttggggctataggaat
tcctttaagtcaagaaggggtaaatttagatatattatctaaatggttaactccggctat
aaatctttttcctcaaaaattgaaaaattcgatgaattggtacgaatttttcaacgatgc
cgttttttcggtcagtatagcttcgttaggaatatttatagcagcccttttatataaatc
gtcctattcctctttactaaatttggatttaattaattcagttcttaaaacgaaaagtgg
ttctaagagactcgtttgggacaaaattataaatacaatatataattggtcatataatcg
tgcttatatagattccttttatacaatgtctttaactggaggaataagaaaatccgccga
atttattcatttttttgatcgacgggtaattgatggaattacgaatgtgtttggtgttat
tactttctttgttatcgaattcaaaccaaaaacaaatagccgacagcgagtcgatcggtt
aattcaagttaattgaataagacatgagagttaacaacccatttgattgttatcattcaa
ttgaatccaattcaattgtttcaataaagaaacagtgaatttgaaaaataggtttttcaa
atttttagaatctcaagtggatgaataagaatcttgagaaagcctttcatttgtttatca
ttatagataatcccatctatattatctattctatggaattcgaacccgagttctatttac
attacgattcattaatttctatcggattcaaaaagggtaaattgggttgcgttatatata
tgaaagggtatacaataatgatgtatttggcaaatcatatggtctaataatcaaacattc
tgattagttgataattttagtattggttgggaattttgtgaaagattcctgtgaaaaatt
gcattaacaacgaattcgtgtcgagtagaccttgttgttgtgagaattcttaattcatga
gttgtagggagggattt???????????????????????????????????????????
??????????????????????????????????????atccattttagatctatctatt
ttagatctatagaggaattaaataaattattagaagcttagttattaactattatttctt
atctagttagagtcgagatgaattgaatatctaaaatcatggattttcaaatcaataatc
aatattgactattataaaatattataaaacataacgattaatagagcgatgattaataga
gcgatatagaatttggatttatttatcactaatacaaattcaatttgaatattattcaat
tggatatatcttttattatttgagttttagataattaaagttttcgtttttgaattcaaa
tgacatttgaacttctttttattgtatttttttattttattctatatcatacagttccaa
ttacgaatggttagttataactaatgagacattccctactttgattcataaagaggtaag
tagtaaaggccgaaattaagatgataaaaaaaaaatcgaaccttcaagtatttaaaatta
catcaaaaacgtgacagttagatatatttaccttggatatatccatccatattgaattgc
agatacagaaatggtagaatcatagtcgattggaccaaatccaaggatggttctcctata
gtcctatagaaggtaggtaagaaataaacaaaaacattttttcgagataggaatctggta
tctaatgaattcaatgatttcagtataaatgaaagaaaaaaagaaacgccatcacaatga
aatttgaatctcaacacaaaacgaagggggatatggcgaaattggtagacgctacggact
taattggattgggccttggtatggaaacccgctgagtgagaactttcaaattcagagaaa
ccctggaattaataaaaaggggcaatcctgagccaaatcctattttccgaaaacaaaggt
tcagaaagtgaaaaaggggataggtgcagagactcaatggaagctgttctaacaaatgga
gttggctgcggtagtcgaaaagtctttccatcaaaaattcataattcataaagtataagt
attaaggatgaagtgaaggataaacgtatatacatacgtagtgaataatatattaaatga
gtaatgacagcccgaatgaatctatattttttctatgaaaaaataaagaattgttgttaa
tagattccacgtttaagaaagaatcgaatattcattgatcaaatgattcactccatagtc
tgatagatcttttcacgaactgattaatcggacgagaataaagatagagtcccattctac
atgtcaatgtcggcaacaatgaaatttatagttaagaggaaaatccgtcgactttgaaaa
tcgtgagggttcaagtccctctatccccaaatagactattcgactctccaactatctatt
tacctatcccttttttgttatccgttcaaaatgccttatcga-tcactctattctcttag
aagtgatcgcgtcgaaaatgtccttttcttatcacacctatatgatatacatacaaatga
acatgtttgagcaagaaatccccatttgaatgatttacaatctatataattacttaaata
ctataattacttaaatactctatataattacttaaatactgaaataattacttaaatact
gaaattaccaaagttctctttttta???????????????????????????????????
????????????????????????????????????????????????????????????
????????????????????????????????a???????cttggcagcattccgagtaa
ctcctcaacccggagttccaccggaagaagcaggggccgcggtagctgccgagtcttcta
ctggtacatggacagctgtatggacggatggacttaccagtctggatcgttacaaagggc
gatgctaccacatcgagccagttcctggagaagaagagcaatttattgcttatgtagctt
accccttagacctttttgaagaaggctctgttaccaacatgtttacttccatcgtaggta
atgtatttgggttcaaagccctgcgcgccctacgtctggaagatttgcgaattcccattg
cttatgttaaaaccttccaaggaccgcctcatggcattcaggtagagagagataaattga
acaagtatggtcgtcccctgttgggatgtactattaaacctaaattaggtttatctgcta
aaaactacggtagagcagtttatgaatgccttcgtggtggacttgattttaccaaagatg
atgaaaacgtgaactcccaaccatttatgcgttggagagatcgtttctgcttctgtgccg
aagcactttataaagcgcaggctgaaacaggtgaaatcaaagggcattacttgaatgcta
ctgcaggtacagtagaagaaatgatgaaaagagctgtatttgctcgagaattgggagttc
ctatcgtaatgcatgattacttaacagggggattcactgcaaatactaccttggctcatt
attgccgagataatggcttacttcttcacattcaccgtgcaatgcatgcagttattgata
ggcagaagaatcatggtatgcacttccgcgtactagctaaagcgttacgtatgtctggcg
gagatcatgttcacgccggtactgtggtagggaaacttgaaggcgaaagagatatcactt
tgggctttgttgatttactgcgcgatgattatattgaaaagatcgctcccgcggtattta
tttcactcaagattgggtctctatgccgggtgttctgcctgtggcttcaggaggtattca
tgtttggcatatgcctgctctgacggagatttttggagatgattcggtactacagttcgg
tggaggaactttgggac???????????????????????????????????????????
????????????????????attgtggattctttcttttatccaccattttatatttct-
----------aagatgctcgtgactcgacatcagttggtaatggaaataggccatggtgg
agctcgagtagaatgtattaattcatttttcggagcaagagtctagggttaatgcaaatc
aataaattggaacaacttcgtgaatatctcttagatataaaaatcgaaaggatcccagtc
gagcaaattcttcagtaaaaaggaaaattggttggaattaatcaaactttttcgacacaa
agtgtatcacacgggaatccatcgttcgtaagattcttgtctagaaggaaatccaaaata
aggggtatgttgctaccatttttaaaggattaagaagcaccgaaggaatgtctaaaccta
atgattgataaaggatcccaaaacaaggaaacaccgcctcaataactgctgggccagatt
taagaatccaaatctatttttaaacgagagacaaacgaaatggcgggtgtaaagaccact
caataaatgaaattgcctagctatagttctttgagctatttaaatttaatttgagttatg
agtacgaattatctcttttttcattttcaagaacgaagaagaaaaaaagatttaaatcat
agtctaattgatttgatgattttatggatccttttttcatttattagaattttatacata
gataaaacttcggatcaaattctttgttctcgagccgtacgaggagaaaacttcctatac
gttt????????????????????????????????????????????????????????
????????????????????????????????????????????????????????????
????????????????????????????????????????????????????????????
????????????????????????????????????????????????????????????
???????????????????????????
>Neohymenopogon_parasiticus_OR789705
ggcgggacttcttctttttccaacggcaacaaaaaatcttcgtcgtatgtggtcttttca
gagtgtttttttgttaagtctagtcatgcttttttcaatcaatctatcgattcagcaaat
aaatagaaattttatctatcaacatgtctggtcttgggttattattaatgatttttcttt
agaattcggctatttgatcgatccacttacttctattatgtcaatattaatcactactgt
tggaattatggttcttatttatagtgataattatatggctcatgatcaatcgtatttgag
attttttgcttatatgagttttttcagtacttccatgttgggattagttactagttctaa
tttaatacaaatttatattttttgggaattggttggggtatgttcttatctattaatagg
attttggtttacacgacctcttgcagcaaatgcttgccaaaaagcttttgtaactaatcg
tataggggattttggtttattattaggaattttgggttttttttggataacaggtagttt
cgaatttcgggatctattcgaaatattcaataacttgattgttgataatgaagtgaattt
tttatttgttactttgtgtgctgttctattatttgccggtgccgttgctaaatctgcaca
atttccccttcatgtatggttacccgatgctatggaggggcccactcctatttctgctct
tatacatgctgcgaccatggtagcagcgggaatttttcttgtagcccggcttcttcctct
tttcatagttataccttacataatgaatttcatttcgttagtaggaataataacagtatt
attaggagctactttagctcttgctcaaaaagacattaagagaggtttagcctattccac
aatgtctcaattgggttatatgatgctagctctgggtatggggtcttatcgaagtgcttt
atttcatttgattactcatgcctattccaaagccttattatttttaggatctggatccat
tattcactcaatggaaacagttgttgggtattctccccataaaagtcaaaatatggctct
tatgggaggtttaacaaaacatgtaccaattaccaaaagcacttttttagtaggtacact
ttctatttgtggtattccaccgttggcttgtttttggtccaaagatgaaattcttaccga
tacttggttatattcaactagttttgcaataatagcttgggttaccgcgggattaactgc
attttatatgtttcggatctatttacttacttttgaagggcattttggtgttcaggttca
aaattacattggtaaacaaaaaacccccttctattcactatctctatggggtaagggagt
ttctaaaaaaattaacaaaaataaaaattttagtttattaactaaggaacgttcctcttt
tttttcaaaaaagatatattcaattgatgattgtgctagaaatgtgacacgcccctttat
tactattgttcattttgagaataaaaaaaaaatctcctatccttatgaatcggacaatac
tatgttattccctctacttgtgttgtgtctatttactttgtttgttgaggctataggaat
tcctttaagtcaagaaggggaaaatttagatatattatctaaatggttaactccgtctat
aaatctttttcctcaaaaattgaaaaattcgatgaattggtacgaatttttcaaagatgc
cgttttttcagtcagtatagcttccttaggaatatttatagcagcccttttatataaatc
gtcctattcctctttactaaatttggatttaattaattcagttcttaaaatgaaaagtgg
ttctaagagactcctttgggacaaaattacaaatacaatatataattggtcgtataatcg
tgcttatatagattccttttatacaatgtctttaactggaggaataagaaaatccgccga
atttattcatttttttgatcaacgggtaattgatggaattacgaatgtgtttggtgttat
tactttttttgttatcgaattcaaaccaaaaacaaatagccgacagcgagtcgatcggtt
aattcaagttaattgaataagacatgagagttaacaacccatttgattgttatcattcaa
ttgaatccaattcaattgtttcaataaagaaacagtgaatttgaaaaataggtttttcaa
atttttagaatctcaagtggatgaataagaatcttgagaaagcctttcatttgtttatca
ttatagacaatcccatctatattatctattctatggaattcgaacccgagctctatttac
attacgattcattaatttctatcggattcaaaaagggtaaattgggttgcgttatatata
tgaaagggtatacaataatgatgtatttggcaaatcatatggtctaataatcaaacattc
tgattagttgataattttagtattggttgggagttttgtgaaagattcctgtgaaaaatt
gcattaacaacgaattcgtgtcgagtagaccttgttgttgtgagaattcttaattcatga
gttgtagggagggatttagccggctatcggaatcgaaccgatgaccatcgcattacaaat
gcgatgctctaacctctgagctaagcgggctcatataa--------------tatccatt
ttagatctatagaggaattaaataaattattagaagcttagttattaactattatttctt
atctagttagagtcgagatgaattgaatatctaaaatcatggattttcaaatcaataata
aatattgaatattataaaatattataaaacacaac---------------gattaataga
gcgatatagaatttggatttttttatcactaatacaaatacaattcgaatattattcaat
tggatatatcttttattatttgagttttagataattaaagttttcatttttgaatttaaa
tgacatttgaacttctttttattgtattattttatttgattctatatcatatagttccaa
ttacgaatggttagttataactaatgagacattcccgactttcattcataaagaggtaag
tagtaaaggccgaaattaagatgat-aaaaaagaatcgaaccttcaagtatttaaaatta
catcgaaaacgtgacagttagatatattttccttggatatatccatccatattgaattgc
agatacagaaatgctagaatcatagtcgattggaccaaatccaaagatggttctcctata
gtcctatagaaggtaggtaagaaataaacaaaaacattttttcgagataggaatctggta
tctagtgaattcaatgatttcagtataaatgaaagaaaaaaagaaacgacatcacaatga
aatttgaatctcaacacaaaacgaagggggatatggcgaaattggtagacgctacggact
taattggattgggccttggtatggaaacccgctgagtgagaactttcaaattcagagaaa
ccctggaattaataaaaaggggcaatcctgagccaaatcctattttccgaaaacaaaggt
tcagaaagtgaaaaaggggataggtgcagagactcaatggaagctgttctaacaaatgga
gttggctgcggtagtcgagaagtctttccatcaaaaa--cataattcataaagtataagt
attaaggatgaagtgaaggataaacgtatatacatacgtagtgaataatctattaaatga
gtaatgacagcccgaatgaatctatattttttcatagaaaaaatatagaattgttgttaa
tagattccacgtttaagaaagaatcgaatattcattgatcaaatgattcactccatagtc
tgatagatcttttcacgaactgattaatcggacgagaataaagatagagtcccattctac
atgtcaatgtcggcaacaatgaaatttatagttaagaggaaaatccgtcgactttgaaaa
tcgtgagggttcaagtccctctatcccca???????????????????????????????
????????????????????????????????????????????????????????????
????????????????????????????????????????????????????????????
????????????????????????????????????????????????????????????
????????????????????????????????????????????????????????????
????????????????????????????????????????????????????????????
????????????????????????????????????????????????????????????
?????????????????????????????????ctgatatcttggcagcattccgagtaa
ctcctcaacccggagttccaccggaagaagcaggggccgcggtagctgccgagtcttcta
ctggtacatggacaactgtatggacggatggacttaccagtctggatcgttacaaagggc
gatgctaccacatcgagccagttcctggagaagaagatcaatatattgcttatgtagctt
accccttagacctttttgaagaaggctctgttactaacatgtttacttcgatcgtaggta
atgtatttgggttcaaagccttgcgcgccctacgtctggaagatttgcgaattcccattg
cttatattaaaaccttccaaggaccgcctcatggcattcaggtagagagagataaattga
acaagtatggtcgtcccctgttgggatgtactattaaacctaaattaggtttatctgcta
aaaactacggtagagcagtttatgaatgccttcgtggtggacttgattttaccaaagatg
atgaaaacgtgaactcccaaccatttatgcgttggagagatcgtttcttattttgtgccg
aagcactttataaagcgcaggctgaaacaggtgaaatcaaagggcattacttgaatgcta
ctgcaggtacatgcgaagaaatgatcaaaagagctgtatttgctcgagaattgggagttc
ctatcgtaatgcatgattacttaacagggggattcactgcaaatactagcttggctcatt
attgccgagataatggcttacttcttcacattcaccgtgcaatgcatgcagttattgata
ggcagaagaatcatggtatgcacttccgcgtactagctaaagcgttacgtatgtctggcg
gagatcatattcactccggtactgtggtagggaaacttgaaggcgaaagagatatcactt
tgggctttgttgatttactgcgcgatgattatattgaaaagatcgctcccgcggtattta
tttcactcaagattgggtctctatgccgggtgttctacctgtggcttcaggaggtattca
tgtttggcatatgcctgctctgacggagatttttggagatgattcggtactacagttcgg
tggaggaactttgggacatgctaaaacttcgtttgaaacgatgtggtagaaagcaacgtg
cgacttgaagggcccgatctattgtggattctttcttttatccaccattttatatttcta
tatttaagtgaaggtgctcgtgactcgacatcagttggtaatggaaatagtccatggtgg
agctcgagtagaatgtattaattcatttttcggagcaagaatctagggttaatgcaaatc
aataaattggaacaacttcgtgaatatctcttagatataaaaatcgaaaggatcccagtc
gagcaaattcttcagtaaaaaggaaaattggttggaattaatcaaactttttcgactcaa
agtgtatcacacgggaatccatcgttcgtaagattcttgtctagaaggaaatccaaaata
aggggtatgttgctaccatttttaaaggattaagaagcaccgaaggaatatctaaaccta
atgattgataaaggatcccaaaacaaggaaacaccgtctcaataactgctgggccagatt
taagaatccaaatctatttttaaacgagagacaaacgaaatggcgggtgtaaagaccact
caataaatgaaactgactaactatagttctttgagctatttaaatttaatttgagttatg
agtacgaattatctcttttttcattttcaagaacgaagaagaaaaaaagatttaaatcat
agtctaattgatttgatgattttatggatccttttttcatttattagaattttatacata
gataaaacttcggatcaaattctttgttctcgagccgtacgaggagaaaacttcctatac
gtttctaggaggggtattattcatctacatctatctcaatgagctgtctatcgaatcgtt
gcaattgatgttcgatcccgaagagaaggaaaagatcttcaaaaagtgggtttttatgat
cccataaagaatcaaacttatttaaatgttcctgctattctatatttccttgaaaggggt
gctcaacttacaggaaccgttcaggatctttttaaaaaggcgtgggattttaaggaactt
cgccctaatcaaagtcaatttaattaa
>Neohymenopogon_parasiticus_bF64
????????????????????????????????????????????????????????????
????????????????????????????????????????????????????????????
????????????????????????????????????????????????????????????
????????????????????????????????????????????????????????????
????????????????????????????????????????????????????????????
????????????????????????????????????????????????????????????
????????????????????????????????????????????????????????????
????????????????????????????????????????????????????????????
????????????????????????????????????????????????????????????
????????????????????????????????????????????????????????????
????????????????????????????????????????????????????????????
????????????????????????????????????????????????????????????
????????????????????????????????????????????????????????????
??????????????????????atgaatttcatttcgttagtaggaataataacagtatt
attaggagctactttagctcttgctcaaaaagacattaagagaggtttagcctattccac
aatgtctcaattgggttatatgatgctagctctgggtatggggtcttatcgaagtgcttt
atttcatttgattactcatgcctattccaaagccttattatttttaggatctggatccat
tattcactcaatggaaacagttgttgggtattctccccataaaagtcaaaatatggctct
tatgggaggtttaacaaaacatgtaccaattaccaaaagcacttttttagtaggtacact
ttctatttgtggtattccaccgttggcttgtttttggtccaaagatgaaattcttaccga
tacttggttatattcaactagttttgcaataatagcttgggttaccgcgggattaactgc
attttatatgtttcggatctatttacttacttttgaagggcattttggtgttcaggttca
aaattacattggtaaacaaaaaacccccttctattcactatctctatggggtaagggagt
ttctaaaaaaattaacaaaaataaaaattttagtttattaactaaggaacgttcctcttt
tttttcaaaaaagatatattcaattgatgatcgtgctagaaatgtgacacgcccctttat
tactattgttcattttgagaataaaaaaaaaatctcctatccttatgaatcggacaatac
tatgttattccctctacttgtgttgtgtctatttactttgtttgttgaggctataggaat
tcctttaagtcaagaaggggaaaatttagatatattatctaaatggttaactccgtctat
aaatctttttcctcaaaaattgaaaaattcgatgaattggtacgaatttttcaaagatgc
cgttttttcagtcagcatagcttctttaggaatatttatagcagcccttttatataaatc
gtcctattcctctttactaaatttggatttaattaattcagttcttaaaatgaaaagtgg
ttctaagagactcctttgggacaaaattacaaatacaatatataattggtcgtataatcg
tgcttatatagattccttttatacaatgtctttaactggaggaataagaaaatccgccga
atttattcatttttttgatcgacgggtaattgatggaattacgaatgtgtttggtgttat
tactttttttgttatcgaattcaaaccaaaaacaaatagccgacagcgagtcgatcggtt
aattcaagttaattgaatacgacatgagagttaacaacccatttgattgttatcattcaa
ttgaatccaattcaattgtttcaataaagaaacagtgaatttgaaaaataggtttttcaa
atttttagaatctcaagtggatgaataagaatcttgagaaagcctttcatttgtttatca
ttatagacaatcccatctatattatctattctatggaattcgaacccgagctctatttac
attacgattcattaatttctatcggattcaaaaagggtaaattgggttgcgttatatata
tgaaagggtatacaataatgatgtatttggcaaatcatatggtctaataatcaaacattc
tgattagttgataattttagtattggttgggagttttgtgaaagattcctgtgaaaaatt
gcattaacaacgaattcgtgtcgagtagaccttgttgttgtgagaattcttaattcatga
gttgtagggagggattt???????????????????????????????????????????
?????????????????????????????????????????????????????atccatt
ttagatctatagaggaattaaataaattattagaagcttagttattaactattatttctt
atctagttagagtcgagataaattgaatatctaaaatcatggattttcaaatcaataatc
aatattgaatattataaaatattataaaacacaac---------------gattaataga
gcgatatagaatttggatttttttatcactaatacaattacaattcgaatattattcaat
tggatatatcttttattatttgagttttagataattaaagttttcatttttgaatttaaa
tgacatttgaacttctttttattgtattattttatttgattctatatcatatagttccaa
ttacgaatggttagttataactaatgagacattcccgactttcattcataaagaggtaag
tagtaaaggccgaaattaagatgat-aaaaaagaatcgaaccttcaagtatttaaaatta
catcgaaaacgtgacagttagatatattttccttggatatatccatccatattgaattgc
agatacagaaatgctagaatcatagtcgattggaccaaatccaaagatggttctcctata
gtcctatagaaggtaggtaagaaataaacaaaaacattttttcgagataggaatctggta
tctagtgaattcaatgatttcagtataaatgaaagaaaaaaagaaacgacatcacaatga
aatttgaatctcaacacaaaacgaagggggatatggcgaaattggtagacgctacggact
taattggattgggccttggtatggaaacccgctgagtgagaactttcaaattcagagaaa
ccctggaattaataaaagggggcaatcctgagccaaatcctattttccgaaaacaaaggt
tcagaaagtgaaaaaggggataggtgcagagactcaatggaagctgttctaacaaatgga
gttggctgcggtagtcgagaagtctttccatcaaaaa--cataattcataaagtataagt
attaaggatgaagtgaaggataaacgtatatacatacgtagtgaataatctattaaatga
gtaatgacagcccgaatgaatctatattttttcatagaaaaaatatagaattgttgttaa
tagattccacgtttaagaaagaatcgaatattcattgatcaaatgattcactccatagtc
tgatagatcttttcacgaactgattaatcggacgagaataaagatagagtcccattctac
atgtcaatgtcggcaacaatgaaatttatagttaagaggaaaatccgtcgactttgaaaa
tcgtgagggttcaagtccctctatccccaaatagactatttgactctccaactatctatt
tacctatcacttttttgttatccgttcaaaatgccttagcgattcactctattctcttag
aagtgatcgcgtcgaaaatttccttttcttatcacacctatatgatatacatacaaatga
acatgtttgagcaagaaatccccatttgaatgatttacaatctatataattactt--ata
ctgaaattaccaaagttctcttttttaagatacaagccaagcaatttcagtacctaaata
aaacttaggaattccctttccttcttttaattgacacagtccctattttcgagtaaaatg
agaatgctacattgggacgggtcgggatagctcagctggtagagcagaggactgaaaatc
?????????????????????????????????ctgatatcttggcagcattccgagtaa
ctcctcaacccggagttccaccggaagaagcaggggccgcggtagctgccgagtcttcta
ctggtacatggacaactgtatggacggatggacttaccagtctggatcgttacaaagggc
gatgctaccacatcgagccagttcctggagaagaagatcaatatattgcttatgtagctt
accccttagacctttttgaagaaggctctgttactaacatgtttacttcgatcgtaggta
atgtatttgggttcaaagccttgcgcgccctacgtctggaagatttgcgaattcccattg
cttatattaaaaccttccaaggaccgcctcatggcattcaggtagagagagataaattga
acaagtatggtcgtcccctgttgggatgtactattaaacctaaattaggtttatctgcta
aaaactacggtagagcagtttatgaatgccttcgtggtggacttgattttaccaaagatg
atgaaaacgtgaactcccaaccatttatgcgttggagagatcgtttcttattttgtgccg
aagcactttataaagcgcaggctgaaacaggtgaaatcaaagggcattacttgaatgcta
ctgcaggtacatgcgaagaaatgatcaaaagagctgtatttgctcgagaattgggagttc
ctatcgtaatgcatgattacttaacagggggattcactgcaaatactagcttggctcatt
attgccgagataatggcttacttcttcacattcaccgtgcaatgcatgcagttattgata
ggcagaagaatcatggtatgcacttccgcgtactagctaaagcgttacgtatgtctggcg
gagatcatattcactccggtactgtggtagggaaacttgaaggcgaaagagatatcactt
tgggctttgttgatttactgcgcgatgattatattgaaaagaccgctcccgcggtattta
tttcactcaagattgggtctctatgccgggtgttctacctgtggcttcaggaggtattca
tgtttggcatatgcctgctctgacggagatttttggagatgattcggtactacagttcgg
tggaggaactttgggac???????????????????????????????????????????
????????????????????attgtggattctttcttttatccaccattttacatttcta
tatttaagtgaaggtgctcgtgactcgacatcagttggtaatggaaatagtccacggtgg
agctcgagtagaatgtattaattcatttttcggagcaagaatctagggttaatgcaaatc
aataaattggaacaacttcgtgaatatctcttagatataaaaatcgaaaggatcccagtg
gagcaaattcttcagtaaaaaggaaaattggttggaattaatcaaactttttcgactcaa
agtgtatcacacgggaatccatcgttcgtaagattcttgtctagaaggaaatccaaaata
aggggtatgttgctaccatttttaaaggattaagaagcaccgaaggaatatctaaaccta
atgattgataaaggatcccaaaacaaggaaacaccgtctcaataactgctgggccagatt
taagaatccaaatctatttttaaacgagagacaaacgaaatggcgggtgtaaagaccact
caataaatgaaactgcctaactatagttctttgagctatttaaatttaatttgagttatg
agtacgaattgtctcttttttcattttcaagaacgaagaagaaaaaaagatttaaatcat
agtctaattgatttgatgattttatggatccttttttcatttattagagttttatacata
gataaaacttcggatcaaattc-ttgttctcgagccgtacgaggagaaaa??????????
????????????????????????????????????????????????????????????
????????????????????????????????????????????????????????????
????????????????????????????????????????????????????????????
????????????????????????????????????????????????????????????
???????????????????????????
>Mycetia_tonkinense_cc59
????????????????????????????????????????????????????????????
????????????????????????????????????????????????????????????
????????????????????????????????????????????????????????????
????????????????????????????????????????????????????????????
????????????????????????????????????????????????????????????
????????????????????????????????????????????????????????????
????????????????????????????????????????????????????????????
????????????????????????????????????????????????????????????
????????????????????????????????????????????????????????????
????????????????????????????????????????????????????????????
????????????????????????????????????????????????????????????
???????????????????????????????????????????????????ttctgctct
tatacatgctgctaccatggtagcagcgggaatttttcttgtagcccggcttcttcctct
tttcatagttataccttacataatgaatttcatttcgttagtaggaataataacagtatt
attaggagctactttagctcttgctcaacaagacattaagagaggtttagcctattccac
aatgtctcaattgggttatatgatgctagctctgggtatggggtcttatcgaagtgcttt
atttcatttgattactcatgcctattccaaagccttattatttttaggatctggatccat
tattcactcaatggaaacagttgttgggtattctccccataaaagtcaaaatatggctct
tatgggcggtttaacaaaacatgtaccacttaccaaaagcacttttttagtaggtacact
ttctatttgtggtattccaccgttggcttgtttttggtccaaagatgaaattcttactga
tacttggttatattcaactagtttcgcaataatagcttgggttaccgcgggattaactgc
attttatatgtttcggatctatttacttacctttgaagggcattttggtgttcaggttca
aaattacattggtaaacaaaaaatccccttctattcactatctctatggggtaagggagt
ttctaaaagaattaacaaaaataaaaattttagtttattaactaaggaacgttcctcttt
tttttcaaaaaagatatattcaattgatgatcgtgctagaaatgtgacacgccactttat
tactattgttcattttgagaataaaaaaaaattttcctatccttatgaatcggacaatac
tatgttattccctctacttgtgttgtgtctatttactttgttcgttggggctataggaat
tcctttaagtcaagaaggggtaaatttagatatattatctaaatggttaactccggctat
aaatctttttcctcaaaaattgaaaaattcgatgaattggtacgaatttttcaacgatgc
cgttttttcggtcagtatagcttcgttaggaatatttatagcagcccttttatataaatc
gtcctattcctctttactaaatttggatttaattaattcagttcttaaaacgaaaagtgg
ttttaagagactcgtttgggacaaaattataaatacaatatataattggtcatataatcg
tgcttatatagattccttttatacaatgtctttaactggaggaataagaaaatccgccga
atttattcatttttttgatcgacgggtaattgatggaattacgaatgtgtttggtgttat
tactttctttgttatcgaattcaaaccaaaaacaaatagccgacagcgagtcgatcggtt
aattcaagttaattgaataagacatgagagttaacaacccatttgattgttatcattcaa
ttgaatccaattcaattgttttaataaagaaacagtgaatttgaaaaataggtttttcaa
atttttagaatctcaagtggatgaataagaatcttgagaaagcctttcatttgtttatca
ttatagataatcccatctatattatctattctatggaattcgaacccgagttctatttac
attacgattcattaatttctatcggattcaaaaagggtaaattgggttgcgttatatata
tgaaagggtatacaataatgatgtatttggcaaatcatatggtctaataatcaaacattc
tgattagttgataattttagtattggttgggaattttgtgaaagattcctgtgaaaaatt
gcattaacaacgaattcgtgtcgagtagaccttgttgttgtgagaattcttaattcatga
gttgtagggagggattt???????????????????????????????????????????
??????????????????????????????????????????attttagatctatctatt
ttagatctatagaggaattaaataaattattagaagcttagttattaactattatttctt
atctagttagagtcgagatgaattgaatatctaaaatcatggattttcaaatcaataatc
aatattgactattataaaatattataaaacataacgattaatagagcgatgattaataga
gcgatatagaatttggatttatttatcactaatacaaattcaatttgaatattattcaat
tggatatatcttttattatttgagttttagataattaaagttttcgtttttgaattcaaa
tgacatttgaacttctttttattgtatttttttattttattctatatcatatagttccaa
ttacgaatggttagttataactaatgagacattccctactttgattcataaagaggtaag
tagtaaaggccgaaattaagatgat-aaaaaaaaatcgaaccttcaagtatttaaaatta
catcaaaaacgtgacagttagatatatttaccttggatatatccatccatattgaattgc
agatacagaaatggtagaatcatagtcgattggaccaaatccaaagatggttctcctata
gtcctatagaaggtaggtaagaaataaacaaaaacattttttcgagataggaatctggta
tctaatgaattcaatgatttcagtataaatgaaagaaaaaaagaaacgccatcacaatga
aatttgaatctcaacacaaaacgaagggggatatggcgaaattggtagacgctacggact
taattggattgggccttggtatgg-aacccgctgagtgagaactttcaaattcagagaaa
ccctggaattaataaaaaggggcaatcctgagccaaatcctattttccgaaaacaaaggt
tcagaaagtgaaaaaggggataggtgcagagactcaatggaagctgttctaacaaatgga
gttggctgcggtagtcgaaaagtctttccatcaaaaagtcataattcataaagtataagt
attaaggatgaagtgaaggataaacgtatatacatacgtagtgaataatatattaaatga
gtaatgacagcccgaatgaatctatattttttctatgaaaaaatatagaattgttgttaa
tagattccacgtttaagaaagaatcgaatattcattgatcaaatgattcactccatagtc
tgatagatcttttcacgaactgattaatcggacgagaataaagatagagtcccattctac
atgtcaatgtcggcaacaatgaaatttatagttaagaggaaaatccgtcgactttgaaaa
tcgtgagggttcaagtccctctatccccaaatagactattcgactctccaactatctatt
tacctatcccttttttgttatccgttcaaaatgccttatcga-tcactctattctcttag
aagtgatcgcgtcgaaaatgtccttttcttatcacacctatatgatatacatacaaatga
acatgtttgagcaagaaatccccatttgaatgatttacaatctatataattacttaaata
ctgaaattaccaaagttctcttttttaagatacaagccaagcaatttcagtacctaaata
aaacttaggaattacctttctttctttttattgacacagtccctattttcgaggaaaatg
agaatgctacatgggac???????????????????????????????????????????
?????????????????????????????????ctgatatcttggcagcattccgagtaa
ctcctcaacccggagttccaccggaagaagcaggggccgcggtagctgccgagtcttcta
ctggtacatggacagctgtatggacggatggacttaccagtctggatcgttacaaagggc
gatgctaccacatcgagccagttcctggagaagaagagcaatttattgcttatgtagctt
accccttagacctttttgaagaaggctctgttaccaacatgtttacttccatcgtaggta
atgtatttgggttcaaagccctgcgcgccctacgtctggaagatttgcgaattcccattg
cttatgttaaaaccttccaaggaccgcctcatggcattcaggtagagagagataaattga
acaagtatggtcgtcccctgttgggatgtactattaaacctaaattaggtttatctgcta
aaaactacggtagagcagtttatgaatgccttcgtggtggacttgattttaccaaagatg
atgaaaacgtgaactcccaaccatttatgcgttggagagatcgtttctgcttttgtgccg
aagcactttataaagcgcaggctgaaacaggtgaaatcaaagggcattacttgaatgcta
ctgcaggtacagtagacgaaatgatgaaaagagctgtatttgctcgagaattgggagttc
ctatcgtaatgcatgattacttaacagggggattcactgcaaatactaccttggctcatt
attgccgagataatggcttacttcttcacattcaccgtgcaatgcatgcagttattgata
ggcagaagaatcatggtatgcacttccgcgtactagctaaagcgttacgtatgtctggcg
gagatcatgttcacgccggtactgtggtagggaaacttgaaggcgaaagagatatcactt
tgggctttgttgatttactgcgcgatgattatattgaaaagatcgctcccgcggtattta
tttcactcaagattgggtctctatgccgggtgttctgcctgtggcttcaggaggtattca
tgtttggcatatgcctgctctgacggagatttttggagatgattcggtactacagttcgg
tggaggaactttgggac???????????????????????????????????????????
?????????????????????????ggattctttcttttatccaccattttatatttct-
----------aagatgctcgtgactcgacatcagttggtaatggaaataggccatggtgg
agctcgagtagaatgtattaattcatttttcggagcaagagtctagggttaatgcaaatc
aataaattggaacaacttcgtgaatatctcttagatataaaaatcgaaaggatcccagtc
gagcaaattcttcagtaaaaaggaaaattggttggaattaatcaaactttttcgacacaa
agtgtatcacacgggaatccatcgttcgtaagattcttgtctagaaggaaatccaaaata
aggggtatgttgctaccatttttaaaggattaagaagcaccgaaggaatgtctaaaccta
atgattgataaaggatcccaaaacaaggaaacaccgcctcaataactgctgggccagatt
taagaatccaaatctatttttaaacgagagacaaacgaaatggcgggtgtaaagaccact
caataaatgaaattgcctagctatagttctttgagctatttaaatttaatttgagttatg
agtacgaattatctcttttttcattttcaagaacgaagaagaaaaaaagatttaaatcat
agtctaattgatttgatgattttatggatccttttttcatttattagaattttatacata
gataaaacttcggatctaattctttgttctcgagccgtacgaggagaaaacttcctatac
gtt?????????????????????????????????????????????????????????
????????????????????????????????????????????????????????????
????????????????????????????????????????????????????????????
????????????????????????????????????????????????????????????
???????????????????????????
>Argostemma_gracile
ggcgggacttcttctttttccaacggcaacaaaaaatcttcgtcgtatgtggtcttttca
gagtgttttattgttaagtctagtcatgcttttttcaatcaatctatctattcaccaaat
aaatagaaattttatctatcaacatgtctggtcttggatcattattaatgatttgtcttt
agaatttggctatttgatcgattcacttacttctattatgtcaatattaatcactactgt
tggaattctggttcttatttatagtgataattatatggctcatgatcaatcgtatttgag
attttttgcttatatgagttttttcagtacttccatgttgggattagttactagttctaa
tttaatacaaatttatattttttgggaattgattggggtatgttcttatctattaatagg
attttgggttacacgacctcttgcagcaaatgcttgccaaaaggcttttgtaactaatcg
tataggggattttggtttattattaggaattttgggttttttttggataacaggtagttt
cgaatttcgggatctattcgaaatattcaataacttgattgttgataatgaagtgaattt
tttatttgttactttgtgtgctgttctattatttgccggtgccgttgctaaatctgcaca
atttccccttcatgtatggttacccgatgctatggaggggcccactcctatttcggctct
tatacatgctgctaccatggtagcagcgggaatttttctcgtagcccggcttcttcctct
tttcatagttataccttacataatgaatttcatttcgttagtaggaataataacagtatt
attaggagctactttagctcttgctcaaaaagacattaagagaggtttagcctattccac
aatgtctcaattgggttatatgatgctagctctgggtatggggtcttatcgaagtgcttt
atttcatttgattactcatgcctattccaaagccttattatttttaggatctggatccac
tattcactcaatggaaactgttgttgggtattctccccataaaaatcaaaatatggctct
tatgggaggtttaacaaaacatgtaccaattaccaaaagtacttttttagtaggtacact
ttctatttgtggtattccaccattggcttgtttttggtccaaagatgaaattcttactga
tacttggttatattcaattagtttcggaataatagcttgggttaccgcgggattaactgc
attttatatgtttcggatctatttacttacttttgaagggcattttggtgttcaggttca
aaattacattggtaaacaaaaaatacccttctattcactatctctatggggtaagggagt
ttctaaaagaattaacaaaaataaaaattttagtttattaactaaggaacgttcctcttt
tttttcaaaaaagatatattcaattgatgatcgtgctagaaatgtgacacgcccctttat
tactattgttcattttgagaataaaaaaaaaaattcctatccttatgaatcggacaatag
tatgttattccctctacttgtgttgggtctatttactttgtttgttggggctataggaat
tcctttaagtcaagaaggggtaaatttagatatattatctaaatggttaactccgtctat
aaatctttttcctcaaaatttgaa---------aaattggtacgaatttttcaaagatgc
cattttttcagtcagtatagtttctttaggaatatttatagcagcccttttgtataaatc
gtcctattcctcgttactaaatttagatttaattaattcagttcttaaaatgaaaagtgg
ttctaagagactcctttgggacaaaattatatatacaatatataattggtcgtataatcg
tgcttatatagattccttttatacaatgtctttaactgtaggaataagaaaatccgctga
attgattcatttttttgatcgacgagtaattgatggaattacgaatgtgtttggtgttat
tactttttttgttatcgaattcaaaccaaaaacaaatagccgacagcgagtcgatcggtt
aattcaagttaattgaataagacatgagagttaacaacccatttgattgttatcattcaa
ttgaatccaattcaattgtttcaataaagaaacagtgaatttgaaaaataggtttttcaa
atctttagaatctcaaatggatgaataagaatcttgagaaagcctttcatttgtttatca
ttatagacaatcccatctatattatctattctatggaattcgaacccgagctctatttac
attacgattcattaatttctatcggattcaaaaagggtaaattgggttgcgttatatata
tgaaagggtatacaataatgatgtatttggcaaatcatatggtctaataatcaaacattc
tgattagttgataattttagtattggttgggaattttgtgaaagattcctgtgaaaaatt
gcattaacaacgaagtcgtgtcgagtagaccttgttgttgtgaaaattcttaattcatga
gttttagggagggattt???????????????????????????????????????????
????????????????????????????????????????????????????????????
????????????????????????????????????????????????????????????
????????????????????????????????????????????????????????????
????????????????????????????????????????????????????????????
????????????????????????????????????????????????????????????
????????????????????????????????????????????????????????????
????????????????????????????????????????????????????????????
????????????????????????????????????????????????????????????
???????????????????????????????????????????tcaagtattcaaaatta
catcgaaaacgtgacag?tagatatatttaccttggatatatccatctatattgaattgc
agatacagaaatggtagaatcatagtcgattggaccaaatccaaagagaa-----agatg
gttctccaggta?????????????????agaaaaactttttcgagataggaatccggta
tctaatgaattcaacgatttcagtataaatgaaagaaaaaaagaaacgacatcacaatga
aattagaatctcaacacaaaacgaagggggatatggcgaaattggtagacgctacggact
taattggattgggccttggtatggaaacccgctgag-gataactttcaaattcagagaaa
ccctggaattaataaaaagggtcaatcctgagccaaatcctgttttccgaaaacaaaggt
tcagaaagtgaaaaaagggataggtgcagagactcaatggaagctgttctaacaaatgga
gttgg???????????????????????????????????????????????????????
????????????????????????????????????????????????????????????
????????????????????????????????????????????????????????????
????????????????????????????????????????????????????????????
?????gatcttttc-cgaactgattaatcggacgagaataaagatagagtcccattttac
atgtcaatgtcggcaacaatgaaatttatagttaagaggaaaatccgtcgactttgaaaa
tcgtgagggttcaagtccctctatccccaaatagactatttgactctccaactatctatt
tacctatcccttttttgttatccgttcaaaatgccttatcgattcactctattctcttag
aagtgatcgcgtcgaaaatgtccttttcttatcacacctatatgatatacatacaaatga
acatgtttgagcaagaaatccccatttgaatgatttccaatctagataattacttagata
ctgaaattaccaaagttctcttttttaagatacaagccaagcaatttcagtacctaaata
aaatttaggaattccctttccttcttttaattgacacagtctctattttcgagtaaaatg
agaatgctacattgggacgggtcgggatagctcagctggtagagcagaggactgaaa???
?????????????????????????????????ctgatatcttggcagcatttcgagtaa
ctcctcaacccggagttccaccggaagaagcaggggccgcggtagctgccgagtcttcta
ctggtacatggacaactgtatggacggatggacttaccagtctggatcgttacaaagggc
gatgctaccacatcgagccagttcctggcgaagaggatcaatatattgcttatgtagctt
accccttagacctttttgaagaaggctctgttactaacatgtttacttccatcgtaggta
atgtatttgggttcaaagccctgcgcgccctacgtctggaagatttgcgaattcccattg
cttatattaaaaccttccaaggaccgcctcatggcattcaggtagagagagataaattga
acaagtatggtcgtcccctgttgggatgtactattaaacctaaattaggtttatctgcta
aaaactacggtagagccgtttatgaatgccttcgtggtggacttgattttaccaaagatg
atgaaaacgtgaactcccaaccatttatgcgttggagagatcgtttcttattttgtgccg
aagcactttataaagcgcagtctgaaacaggtgaaatcaaagggcattacttgaatgcta
ctgcaggtacatgcgaagaaatgatcaaaagagctgtatttgctcgagaattgggagttc
ctatcgtaatgcatgattacttaacagggggattcactgcaaatactagcttggctcatt
attgccgagataatggcttacttcttcatattcaccgtgcaatgcatgcagttattgata
ggcagaagaatcatggtatgcacttccgcgtattagctaaagcgttacgtatgtctggcg
gagatcatgttcactccggtactgtggtagggaaacttgaaggcgaaagagatatcactt
tgggctttgttgatttactgcgcgatgattatattgaaaagatcgctcccgcggtattta
tttcactcaagattgggtctctatgccgggtgttctgcctgtggcttcaggaggtattca
tgtttggcatatgcctgctctgacggagatttttggagatgattcggtactacagttcgg
tggaggaactttgggac???????????????????????????????????????????
????????????????????attgtggattctttcttttatccaccattttctatttcta
ta--taagtgaaggtgctcgtgactcgacatcagttggtaatggaaatagtccatgg-gg
agctcgagtagaatgtattaattcatttttcggagcaagaatctagggttaatgcaaatc
aataaattgaaacaacttcgtgaatatctcttagatataaaaatcgaaaggatcccagtc
gagcaaattcttcagtaaaaaggaaaattggttggaattaatcaaactttttcgacccaa
agtgtatcacacgggaatccatcgttcgtaagatttttgtctagaaggaaatctaaaata
aggggtatgttgctaccatttttaaagtattaagaagcaccgaaggaatgtctaaaccta
atgattgataaaggatcccaaaacaaggaaacaccgtctcaatatctgctggcccagatt
taagaatccaaatctattttaaaacgagagacaaacgaaatggcgggtgtaaagaccact
caataaatgaaattgcctaactatagttctttgagctatttaaatttaatttgagttatg
agtacgaattatcccttttttcattttcaagaacgaagaagaaaaaaagatttaaatcat
agtctaattgatttgatgattttatggatccgtttttcatttattagaattttatacata
gataaaacttcggattaaagtctttgttctcgagccgtacgaggagaaaacttcctatac
gttt????????????????????????????????????????????????????????
????????????????????????????????????????????????????????????
????????????????????????????????????????????????????????????
????????????????????????????????????????????????????????????
???????????????????????????
>Argostemma_psychotrichoides <unknown description>
ggcgggacttcttctttttccaacggcaacaaaaaatcttcgtcgtatgtggtcttttca
gagtgttttattgttaagtctagtcatgcttttttcaatcaatctatctattcaccaaat
aaatagaaattttatctatcaacatgtctggtcttgggtcattattaatgatttgtcttt
agaattcggctatttgatcgattcacttacttctattatgtcaatattaatcactactgt
tggaattctggttcttatttatagtgataattatatggctcatgatcaatcgtatttgag
attttttgcttatatgagttttttcagtacttccatgttgggattagttactagttctaa
tttaatacaaatttatattttttgggaattgattggggtatgttcttatctattaatagg
attttggtttacacgacctcttgcagcaaatgcttgccaaaaggcttttgtaactaatcg
tataggggattttggtttattattaggaattttgggttttttttggataacaggcagttt
cgaatttcgggatctattcgaaatattcaataacttgattgttgataatgaagtgaattt
tttatttgttactttgtgtgctgttctattatttgccggtgccgttgctaaatctgcaca
atttccccttcatgtatggttacccgatgctatggaggggcccactcctatttcggctct
tatacatgctgctaccatggtagcagcgggaatttttcttgtagcccggcttcttcctct
tttcatagttataccttccataatgaatttcatttcgttagtaggaataataacagtatt
attaggagctactttagctcttgctcaaaaagacattaaaagaggtttagcctattccac
aatgtctcaattgggttatatgatgctagctctgggtatggggtcttatcgaagtgcttt
atttcatttgattactcatgcctattccaaagccttattatttttaggatctggatccat
tattcactcaatggaaactgttgttgggtattctccccataaaaatcaaaatatggctct
tatgggaggtttaacaaaacatgtaccaattaccaaaagtacttttttagtaggtaccct
ttctatttgtggtattccaccattggcttgtttttggtccaaagatgaaattcttactga
tacttggttatattcaactagtttcggaataatagcttgggttaccgcgggattaactgc
attttatatgtttcggatctatttacttacttttgaagggcattggggtgttcaggttca
aaattacattggtaaacaaaaaatccccttctcttcactatctcaatggggtaagggagt
ttctaaaagaattaacaaaaatcaaaattttagtttgttaactaaggaacattcctcttt
tttttcaaaaaagatatattcaattgatgatcgtgctagaaatgtgacacgcccctttat
tactattgttcattttgagaataaaaaa-aaaattcctatccttatgaatcggacaatag
tatgttattccctctacttgtgttgtgtctatttactttgttcgttggcgctataggaat
tcctttaaatcaagaaggggtaaatttagatatattatctaaatggttaactccgtctat
aaatctttttcctcaaaaattgaaagattggataaattggtacgaatttttcaaagatgc
cattttttcagtcagtatagtttctttaggaatatttatagcagcccttttatataaatc
gtcctattcctctttactaaatttgggtttaattaattcagttcttaaaatcaaaagtgg
ttctaagagactcctttgggacaaaatcatatatacaatatataattggtcatataatcg
tgcttatatagattccttttatacaatgtctttaactgtaggaataagaaaatccgctga
attgattcatttttttgatcgacgggtaattgatggaattactaatgtgtttggtgttat
tactttttttgttatccaattcaaaccaaaaacaaatagccgacagcgagtcgatcggtt
aattcaagttaattgaataagacatgagagttagcaacccatttgattgttatcattcaa
ttgaatccaattcaattgtttcaataaagaaacaatgaatttgaaaaacctatttttcaa
atttttagaatctcaagtggatgaataagaatcttgagaaagcctttcatttgtttatca
ttatagacaatcccatctatattatctattctatggaattcgaacccgagctctatttac
attacgattcattaatttctatcggattcaaaaagggtaaattgggttgcgttatatata
tgaaagggtatacaataatgatgtatttggcaaatcatatggtctaataatcaaacattc
tgattagttgagaattttagtattggttgggaattttgtgaaagattcctgtgaaaaatt
gcattaacaacgaagtcgtgtcgagtagaccttgttgttgtgaaaattcttaattcatga
gttgtagggagggattt-------------------------------------------
------------------------------------------------------------
------------------------------------------------------------
------------------------------------------------------------
------------------------------------------------------------
------------------------------------------------------------
------------------------------------------------------------
------------------------------------------------------------
------------------------------------------------------------
------------------------------------------------------------
------------------------------------------------------------
------------------------------------------------------------
------------------------------------------------------------
------------------------------------------------------------
------------------------------------------------------------
------------------------------------------------------------
------------------------------------------------------------
------------------------------------------------------------
------------------------------------------------------------
------------------------------------------------------------
------------------------------------------------------------
------------------------------------------------------------
------------------------------------------------------------
------------------------------------------------------------
------------------------------------------------------------
------------------------------------------------------------
------------------------------------------------------------
------------------------------------------------------------
------------------------------------------------------------
------------------------------------------------------------
------------------------------------------------------------
---------------------------------???????????????????????????
????????????????????????????????????????????????????????????
????????????????????????????????????????????????????????????
???????????atcgagccagttcttggagaagaagatcaatatattgcttatgtagctt
atcccttagacctttttgaagaaggctctgttactaacatgtttacttccatcgtaggta
atgtatttgggttcaaagccctgcgcgccctacgtctggaagatttgcgaattctcattg
cttatattaaaaccttccaaggaccgcctcatggcattcaggtagagagagataaattga
acaagtatggtcgtcccctgttgggatgtactattaaacctaaattaggtttatctgcta
aaaactacggtagagcagtttatgaatgccttcgtggtggactttattttaccaaagatg
atgaaaacgtgaactcccaaccatttatgcgttggagagatcgtttcttattttgtgccg
aagcaatttataaagcgcaggctgaaacaggtgaaagaaaagggcattacttgaatgcta
ctgcaggtacatgcgaagaaatgatcaaaagagctgtatttgctcgagaattgggagttc
ctatcgtaatgcatgattacttaacagggggattcactgcaaatactagcttggctcatt
attgccgagataatggcttacttcttcacattcaccgtgcaatgcatgcagttattgata
ggcagaagaatcatggtatgcacttccgcgtactagctaaagcgttacgtatgtctggcg
gagatcatgttcactccggtactgtggtagggaaacttgaaggcgaaagagatatcactt
tgggctttgttgatttactgcgtgatgattatattgaaaagatcgcgcccgcggtattta
tctcactcaagattgggtctctatgccgggtgttctgcctgtggcttcaggaggtattca
tgtttggcatatgcctgctctgacggagatttttggagatgattcggtactacagttcgg
tggaggaactttgggac???????????????????????????????????????????
????????????????????attgtggattctttcttttatccaccattttttatttcta
ga--taagtgaaggtgctcgtgactcgacatcagttggtaatggaaatagtccatggtgg
agctcgagtagaatgtattaattcatttttcggagcaagaatctagggttaatgcaaatc
aataaattgaaacaacttcgtgaatatctcttagatataaaaatcgaaaggatcccagtc
gagcaaattcttcagtaaaaaggaaaattggttggaattaatcaaactttttcgacccaa
agtgtatcacacgggaatccaccgttcgtaagatttttgtctagaaggaaatccaaaata
aggggtatgttgctaccatttttaaaggattaagaagcaccgaaggaatgtctaaaccta
atgattgataaaggatcccaaaacaaggaaacaccgtctcaatatctgctggcccagatt
taagaatccaaatctattttaaaacgagagacaaacgaaacggcgggtgtaaagaccact
caataaacgaaattgtctaactatagttctttgagctatttaaattaaatttgagttatg
agtacgaattatctcttttttcattttcaagaacgaagaagaaaaaaagatttaaatcat
agtctaattgatttaatgattttatggatccttttttcatttattagaattttatacata
gataaaaattcggatcaaagtctttgttctcgagccgtacgaggagaaaacttcctatac
gttt????????????????????????????????????????????????????????
????????????????????????????????????????????????????????????
????????????????????????????????????????????????????????????
????????????????????????????????????????????????????????????
???????????????????????????
>Argostemma_bifolium
????????????????????????????????????????????????????????????
????????????????????????????????????????????????????????????
????????????????????????????????????????????????????????????
????????????????????????????????????????????????????????????
????????????????????????????????????????????????????????????
????????????????????????????????????????????????????????????
????????????????????????????????????????????????????????????
????????????????????????????????????????????????????????????
????????????????????????????????????????????????????????????
????????????????????????????????????????????????????????????
????????????????????????????????????????????????????????????
?????????????????????????gatgctatggaggggcccactcctatttctgctct
tatacatgctgctaccatggtagcagcgggagtttttcttgtagcccggcttcttcctct
tttcatagttataccttacataatgaatttcatttcgttagtaggaataataacagtatt
attaggagctactttagctcttgctcaaaaagacattaagagaggtttagcctattccac
aatgtctcaattgggttatatgatgctagctctgggtatggggtcttatcgaagtgcttt
atttcatttaattactcatgcctattccaaagccttattatttttaggatctggatccat
tattcactcaatggaaacagttgttgggtattctccccataaaagtcaaaatatggctct
tatgggaggtttaacaaaacatgtaccaattaccaaaagtacttttttagtaggtacact
ttctatttgtggtattccaccgttgtcttgtttttggtccaaagatgaaattcttactga
tacttggttatattcaactagtttcggaataatagcttgggttactgcgggattaactgc
attttatatgtttcggatctatttacttacttttgaagggcattttggtgttcaggttca
aaattacattggtaaccaaaaaatccccttctattcattatctctatggggtaagggagt
ttctaaaagaattaacaaaaataaaaattttcgtttattaactaaggaacgttcctcttt
tttttcaaaaaagatatattcaattgatgatcgtgctaggaatgtgacatgcccctttat
tactattgttcattttgagaataaaaaaaaaaattcctatccttatgaatcggacaatgg
tatgttattccctctacttgtgttgtgtctatttactttgttcgttggggctataggaat
tcctttaagtcaagaaggggtaaatttagatatattatctaaatggttaactccgtctat
aaatctttttcctcaaaaatttaaaaattggataaattggtacgaatttttcaaagatgc
cgttttttcagtcagtatagtttctttaggaatatttatagcagcccttttatataaatc
gtcctattcctctttactaaatttggatttaattaattcagttcttaaaatgaaaagtag
ttctaagagactccctggggacaaaattatatatacaatatataattggtcatataatcg
tgcttatatagattccttttatacaatgtctttaactgtaggaataagaaaatccgccga
attgattcatttttttgatcgacgggtaattgatggaattacgaatgtgtttggtgttat
tactttttttgttatcgaattcaaaccaaaaacaaatagccgacagcgagtcgatcgggt
aattcaagttaattgaataagacatgagagttaacaacccatttgattgttatcattcaa
ttgaatccaattcaattgtttcaataaagaaacagtgaattttaaaaataggtttttcaa
atttttagaatctcaagtggatgaataataatctttaaaaagcctttcatttgtttatca
ttatagacaatcccatctatattatctattctatggaattcgaacccgagctctatttcc
attacgattcattaatttctatcggattcaaaaagggtaaattgggttgcgttatatata
tgaaagggtatacaataatgatgtatttggcaaatcatatggtctaataatcaaacattc
tgattagttgataattttattattggttgggaattttgtgaaagattcctgtgaaaaatt
gcattaacaacgaagtcgtgtcgagtagaccttgttgttgtgagaattcttaattcatga
gttgtagggagggattt???????????????????????????????????????????
????????????????????????????????????????????????????????????
????????????????????????????????????????????????????????????
????????????????????????????????????????????????????????????
????????????????????????????????????????????????????????????
????????????????????????????????????????????????????????????
????????????????????????????????????????????????????????????
????????????????????????????????????????????????????????????
????????????????????????????????????????????????????????????
????????????????????????????????????????????????????????????
????????????????????????????????????????????????????????????
????????????????????????????????????????????????????????????
????????????????????????????????????????????????????????????
????????????????????????????????????????????????????????????
????????????????????????????????????????????????????????????
????????????????????????????????????????????????????????????
????????????????????????????????????????????????????????????
????????????????????????????????????????????????????????????
????????????????????????????????????????????????????????????
????????????????????????????????????????????????????????????
????????????????????????????????????????????????????????????
??????????????????????????????????????????????????????atagtc
tgatagatcttttcacgaactgattaatcggacgagaataaagagagagtcccattctac
atgtcaatgtcggcaacaatgaaatttatagttaagaggaaaatccgtcgactttgaaaa
tcgtgagggttcaagtccctctatccccaaatagactatttgactctccaactatctatt
tacctatcccttttttgttatccgttcaaaatgccttatcgattcactctattctcttag
aagtgatcgtgtcgaaaatgtccttttcttatcacacctgtatgatatacatacaaatga
acatatttgagcaagaaatccccatttgaatgatttacaatctatataattacttagata
ctgaaattaccaaagttctcttttttaagatacaagccaagcaatttcagtacctaaata
aaacttaggaattccctttccttcgtttaat?????????????????????????????
????????????????????????????????????????????????????????????
?????????????????????????????????ctgatatcttggcagcattccgagtaa
ctcctcaacccggagttccgccggaagaagcaggggccgcggtagctgccgagtcttcta
ctggtacatggacagctgtatggacggatggacttaccagtctggatcgttacaaagggc
gatgctaccacatcgagccagttcctggagaagaggatcaatttattgcttatgtagctt
accccttagacctttttgaagaaggctctgttactaacatgtttacttccatcgtaggta
atgtatttgggttcaaagccttgcgcgccctacgtctggaagatttgcgaattcccattg
cttatattaaaaccttccaaggaccgcctcatggcattcaggtagagagagataaattga
acaagtatggtcgtcccctgttgggatgtactattaaacctaaattaggtttatctgcta
aaaactacggtagagcagtttatgaatgccttcgtggtggacttgattttaccaaagatg
atgaaaacgtgaactcccaaccatttatgcgttggagagatcgtttcttattttgtgccg
aagcactttataaagcgcagtctgaaacaggtgaaatcaaagggcattacttgaatgcta
ctgcaggtacatgcgaagaaatgatcaaaagagctgtatttgctcgagaattgggagttc
ctatcgtaatgcatgattacttaacagggggattcactgcaaatactagcttggctcatt
attgccgagataatggcttacgtcttcacattcaccgtgcaatgca??????????????
????????????????????????????????????????????????????????????
????????????????????????????????????????????????????????????
????????????????????????????????????????????????????????????
????????????????????????????????????????????????????????????
????????????????????????????????????????????????????????????
????????????????????????????????????????????????????????????
????????????????????attgtggattctttcttttatccaccattttatatttata
tatttaagtgaaggtgctcgtgactcgacatcagttggtaatggaa-----ccatggtgg
agctcgagtagaatgtattaattcatttttcggagcaagaatctagggttaatgcaaatc
aataaattggaacaacttcgtgaatatctcttagatataaaaattgaaaggatcccagtc
gagcaaattcttcagtaaaaaggaaaattggttggaattaatcaaactttttcgacccaa
agtgtatcacacgggaatccatcgttcgtaagattcttgtctagaagtaaatccaaaata
aggggtatgttgctaccatttttaaaggattaagaagcaccgaaggaatgtctaaaccta
atgattgataaaggatcccaaaacaaggaaacaccgtctcaatatctgccggcccacatt
taagaatccaaatccatttttaaacgagagacaaacgaaatggcgggtgtaaagaccact
caataagtgaaattgcctaactatagttccttgagctattgaaatttaatttgagttatg
agtacgaattatctcttttttcattttcaagaacgaagaagaaaaaaagatttaaatcat
agtctaattgatttgatgattttatggatccttttttcatttattagaattttctacata
gataaaacttcggatcaaattctttgttctcgagccgtacgaggagaaaacttcctatac
gtt?????????????????????????????????????????????????????????
????????????????????????????????????????????????????????????
????????????????????????????????????????????????????????????
????????????????????????????????????????????????????????????
???????????????????????????
>Argostemma_rupestre
ggcgggacttcttctttttccaacggcaacaaaaaatcttcgtcgtatgtggtcttttca
gagtattttattgttaagtatagtcatgcttttttcaatcaatctatctattcagcaaat
aaatagaaattttatctatcaacatgtctggtcttgggtcattattaatgatttttcttt
agaattcggctatttgatcgattcacttacttctattatgtcaatattaatcactactgt
tggaattatggttcttatttatagtgataattatatggctcatgatcaatcgtatttgag
attttttgcttatatgagttttttcagtacttccatgttgggattagttactagttctaa
tttaatacaaacttatattttttgggaattggttggggtatgttcttatctattaatagg
attttggtttacacgacctcttgcagcaaatgcttgccaaaaagcttttttaactaatcg
tataggggattttggtttattattaggaattttgggttttttttggataacaggtagttt
cgaatttcgggatctattcgaaatattcaataacttgattgttgataatgaagtgaattt
tt??????????????????????????????????????????????????????????
????????????????????????????????????????????????????????????
????????????????????????????????????????????????????????????
????????????????????????????????????????????????????????????
????????????????????????????????????????????????????????????
????????????????????????????????????????????????????????????
????????????????????????????????????????????????????????????
????????????????????????????????????????????????????????????
????????????????????????????????????????????????????????????
????????????????????????????????????????????????????????????
????????????????????????????????????????????????????????????
????????????????????????????????????????????????????????????
????????????????????????????????????????????????????????????
????????????????????????????????????????????????????????????
????????????????????????????????????????????????????????????
????????????????????????????????????????????????????????????
????????????????????????????????????????????????????????????
????????????????????????????????????????????????????????????
????????????????????????????????????????????????????????????
????????????????????????????????????????????????????????????
????????????????????????????????????????????????????????????
????????????????????????????????????????????????????????????
????????????????????????????????????????????????????????????
????????????????????????????????????????????????????????????
???????????ttatcgaattcaaaccaaaaacaaatagccgacagcgagtcgatcggtt
aattcaagttaattgaataagacatgagagttaacaacccatttgattgttatcattcaa
ttgaatccaattcaattgtttcaataaagaaacagtgaatttgaaaaa-----tattcaa
atttttagaatctcaagtggatgaataagaatcttgagaaagcctttcatttgtttatca
ttatagacaatcccatctatcttatctatgctatggaattcgaacccgagccctatttac
attacgattcattaatttctatcggattcaaaaagggtaaattgggttgcgttatatata
tgaaagggtatacaataatgatgtatttggcaaatcatatggtctaataatcaaacattc
tgattagttgataattttagtattggttgggaattttggaaaagattcctgcgaaaaatt
gcattaacaacgaattcgtgtcgagtagaccttgttgttgtgagaattcttaattcatga
gttgtagggagggattt???????????????????????????????????????????
?????????????ctctgagctaagcgggctcatataa--------------tatccgtt
ttagatctttaaataaattaaataaattattagaagcttaattattaactattatttctt
atctagttagagtcgagatgaatttaatatctaaaatcatggattttcaaatcaataatc
aatattgaatattagaaaatattataaaacacaac---------------cattaataga
gcgatatagaatttggatttatttatcactaatacaaatacaattcgaatattattcaat
tggatatatcttttattatttgagttttagataattaaagttttcgtttttgaattcaaa
tgacatt?????????????????????????????????????????????????????
????????????????????????tgagacatttcctactttcattcataaagaggtaag
tagtaaaggccgaaattaagatgat-aaaaaagaatcgaaccttcaagtatttaaaatta
catcgaaaacgtgccagttagatatatttaccttggatatatccatccatattgaattgt
agatacagaaatagtagaatcatagtcgattggaccaaatccaaagatggttctcttata
gtcctatagaaggtaggcaagaaataaacaaaaacattttttcgagataggaatctggta
tctaatgaattcaatgatttcagtataaatgaaagaaaaaaagaaacgacatcacaatga
aatttgaatctcaacacaaagcgaagggggatatggcgaaattggtagacgctacggact
taattggattgggccttggtatggaaacccgctgagtgagaactttcaaattcagagaaa
ccctcgaattaataaaaaggggcaatcctgagccaaatcctattttccgaaaacaaaggt
tcaaaaagggaaaaaggggataggtgcagagactcaatggaagctgttctaacaaatgga
gttggctgcggtagtcgagaagtctttccatcaaaaagtgataattcataaagtataagt
attaaggatgatacatag--------------------tagttaataatatattaaatga
gtaatgacagcccgaatgaatctatattttttctatgaaaaaataaagaattgttgttaa
tagattccacgtttaagaaagaatcgaatattcattgatcaaatgattcactccatagtc
tgatagatcttttcatgaactgattaatcggacgagaataaagatagagtcccattctac
atgtcaatgtcggcaacaatgaaatttatagttaagaggaaaatccgtcgactttgaaaa
tcgtgagggttcaa??????????????????????????????????????????????
????????????????????????????????????????????????????????????
????????????????????????????????????????????????????????????
????????????????????????????????????????????????????????????
????????????????????????????????????????????????????????????
????????????????????????????????????????????????????????????
????????????????????????????????????????????????????????????
?????????????????????????????????ctgatatcttagcagcattccgagtaa
cccctcaacccggagttccaccggaagaagcgggggccgcggtagctgccgagtcttcta
ctggtacatggacagctgtatggacggatggacttaccagtctggatcgttacaaagggc
gatgctaccacatcgagccagttcctggagaagaagatcaatatattgcttatgtagctt
atcccttagacctttttgaagaaggctctgttactaacatgtttacttccatcgtaggta
atgtatttgggttcaaagccctgcgcgccctacgtctggaagatttgcgaattcccattg
cttatattaaaaccttccaaggaccgcctcatggcattcaggtagagagagataaattga
acaagtatggtcgtcccctgttgggatgtactattaaacctaaattaggtttatctgcta
aaaactacggtagagcagtttatgaatgccttcgtggtggacttgattttaccaaagatg
atgaaaacgtgaactcccaaccatttatgcgttggcgagatcgtttcttattttgtgccg
aagcactttataaagcgcaagctgaaacaggtgaaatcaaagggcattacttgaatgcta
ctgcaggtacatgcgaagaaatgatcaaaagagctgtatttgctcgagaattgggagttc
ctatcgtaatgcatgattacttaacagggggattcactgcaaatactagcttggctcatt
attgccgagataatggcttacttctgcacattcaccgtgcaatgcatgcagttattgata
ggcagaagaatcatggtatgcacttccgcgtactagctaaagcgttacgtatgtctggcg
gagatcatattcacgccggtactgtggtagggaaacttgaaggcgaaagagatatcactt
tgggctttgttgatttactgcgcgatgattatattgaaaagatcgctcccgcggtattta
tttcactcaagattgggtctctatgccaggtgttctgcccgtggcttcagggggtattca
tgtttggcatatgccggctctgacggagatttttggagatgattcggtactacaattcgg
tggaggaactttgggac???????????????????????????????????????????
????????????????????cttgtggattctttcttttatccaccattttctatttcta
tat-taagtgaaggtgctcgtgactcgacatcagttgctaatgtaaatagtccatggtgg
agctcgagtagaatgtcttaattcattttttggagcaagaatctagggttaatgcaaatc
aataaagtggaccaacttcgtgaatatctcgtagatataaaaatcgaaaggatcccagtc
gagcaaattcttcagtaaaaaggaaaatgggttggaattaatcaaactttttcgacccaa
agtgtatcacatgggaatccagcgttcgtaagattcttgtctagaaggaaatccaaaata
aggggtatgttgctaccatttttaaaggattaagaagcaccgaaggaatgtctaaaccta
atgattgataaaggatcccaaaacaaggaaacaccgtctcaataactgctgggccagatt
taagaatccaaatctatttttaaacgagagacaaatgaaatgacgcgtgtaaagaccact
caataactgaaattgcctaactatagttctttgagctatttaaatttcatttgagttatg
agtacgaattatctcttttttcatttccaagaacgaagaagaaaaa---attgaaatcat
agtctaattgatttgattattttatggatccttttttcatttattagaattttatacata
gataaaacttcggatcaaattctttggtctcgagccgtacgaggagaaaacttcctatac
gttt????????????????????????????????????????????????????????
????????????????????????????????????????????????????????????
????????????????????????????????????????????????????????????
????????????????????????????????????????????????????????????
???????????????????????????
>Mycetia_fangii_H183
ggcgggacttcttctttttccaacggcaacaaaaaatcttcgtcgtatgtggtcttttca
gagtgttttattgttaagtctagtcatgcttttttcaatcaatctatctattcagcaaat
aaatagaaattttatctatcaacatgtctggtcttgggttattattaatgatttttcttt
agaattcggctatttgatcgatccacttacttctattatgtcaatattaatcactactgt
tggaattctggttcttatttatagtgataattatatgtctcatgatcaatcgtatttgag
attttttgcttatatgagttttttcagtacttccatgttgggattagttactagttctaa
tttaatacaaatttatattttttgggaattggtgggggtatgttcttatctattaatagg
attttggtttacacgacctcttgcagcaaatgcttgtcaaaaagcttttgtaactaatcg
tataggggattttggtttattattaggaattttgggttttttttggataacaggtagttt
cgaatttcgggatctattcgaaatattaaataacttgattgttgataatgaagtgaattt
tttatttgttactttgtgtgctgttctattatttgcgggtgccattgctaaatctgcaca
atttccccttcatgtatggttacctgatgctatggaggggcccactcctatttctgctct
tatacatgctgctaccatggtagctgcgggaatttttcttgtagcccggcttcttcctct
tttcatagttataccttacataatgaatttcatttcgttagtaggaataataacagtatt
attaggagctactttagctcttgctcaacaagacattaagagaggtttagcctattccac
aatgtctcaattgggttatatgatgctagctctgggtatggggtcttatcgaagtgcttt
atttcatttgattactcatgcctattccaaagccttattatttttaggatctggatccat
tattcactcaatggaaacagttgttggatattctccccataaaagtcaaaatatggctct
tatgggaggtttaacaaaacatgtaccaattaccaaaagcacttttttagtaggtacact
ttctatttgtggtattccaccgttggcttgtttttggtccaaagatgaaattcttactga
tacttggttatattcaactagtttcgcaataatagcttgggttaccgcgggattaactgc
attttatatgtttcggatctatttacttacttttgaagggcattttggtgttcaggttca
aaattacattggtaaacaaaaaatccccttctattcactatctctatggggtaagggagt
ttctaaaagaattaacaaaaaaaataattttagtttattaactaaggaacgctcctcttg
tttttcaaaaaagatatattcaattgatgatcgtgctagaaatgtgacacgccactttat
tactattgttcattttgagaataaaaaaaaaatttcctatccttatgaatcggacaatac
tatgttattccctctacttgtgttgtgtctatttactttgttcgttggggctataggaat
tcctttaagtcaagaaggggtaaatttagatatattatctaaatggttaactccgtctct
aaatctttttcctcaaaaattgaaaaattcgatgaattggtacgaatttttcaacgatgc
cgttttttcggtcagtatagcttcattaggaatatttatagcagcccttttatataaatc
gtcctattccgctttactaaatttggatttaattaattcagttcttaaaacgaaaagtgg
ttctaagagactcgtttgggacaaaattataaatacaatatataattggtcatataatcg
tgcttatatagattccttttatacaatgtctttaactggaggaataagaaaatccgccga
attgattcatttttttgatcgacgggtaattgatggaattacgaatgtgtttggtgttat
tactttctttgttatcgaattcaaaccaaaaacaaatagccgacagcgagtcgatcggtt
aattcaagttaattgaataagacatgagagttaacaacccatttgattgttatcattcaa
ttgaatccaattcaattgtttcaataaagaaacagtgaatttgaaaaacctatttttcaa
atttttagaatctcaagtggatgaataagaatcttgagaaagcctttcatttgtttatca
ttatagataatcccatctatattacctattctatggaattcgaacccgagttctatttac
attacgattcattaatttctatcggattcaaaaagggtaaattgggttgcgttatatata
tgaaagggtatacaataatgatgtatttggcaaatcatatggtctaataatcaaacattc
tgattagttgataattttagtattggttgggaattttgtgaaagattcctctgaaaaatt
gcattaacaacgaattcgcgtcgagtagaccttgttgttgtgagaattcttaattc????
?????????????????agccggctatcggaatcgaaccgatgaccatcgcattacaaat
gcgatgctctaacctctgagctaagcgggctcatataa--------------tatccatt
ttagatccatggaggaattaaataaattattagaagcttagttattaactattatttctt
atctagttagagtcgagatgaattgaatatctaaaatcatggattttcaaatcaataatc
aatattgactattataaaatattataaaacataac---------------gattaataga
gcgatatagaatttggatttatttatcact------aatacaatttgaatattattcaat
tggatatatcttttattatttgagttttagataattaaagttttcgtttttgaattcaaa
tgacatttgaacttctttttattgtattattttatttgattctatatcatatagttccaa
ttacgaatggttagttataactaatgagacattccctactttgattcataaagaggtaag
tagtaaaggccgaaattaagatgat-aaaaaagaatcgaaccttcaagtatttaaaatta
catcgaaaacgtgacagttagatatatttaccttggatatattcatccatattgaattgc
agatacagaaatggtagaatcatagtcgattggaccaaatccaaagatggttc-------
-tcctatagaaggtaggtaagaaataaacaaaaacattttttcgagataggaatctggta
tctaatgaattcaatgatttcagtataaatgaaagaaaaaaagaaacgccatcacaatga
aatttgaatctcaacacaaaacgaagggggatatggcgaaattggtagacgctacggact
taattggattgggccttggtatggaaacccgctgagtgagaactttcaaattcagagaaa
ccctggaattaataaaaaggggcaatcctgagccaaatcctattttccgaaaacaaaggt
tcagaaagtgaaaaa-gggataggtgcagagactcaatggaagctgttctaacaaatgga
gttggctgcggtagtcgagaagtctttccatcaaaaagtcataattcataaagtataagt
attaaggatgaagggaaggataaacgtatatacatacatagtgaataatatattaaatga
gtaatgacagcccaaatgaatctatcttttttatatgaaaaaataaggaattgttgttaa
tagattccacgtttaagaaagaatcgaatattcattgatcaaatgattcactccatagtc
tgatagatcttttcacgaactgattaatcggacgagaataaagatagagtcccattctac
atgtcaatgtcggcaacaatgaaatttatagttaagaggaaaatccgtcgactttgaaaa
tcgtgagggttcaagtccctctatccccaaatagactatttgactctccaactatctatt
tacctatcccttttt??ttatctgttcaaaatgccttatcgattcactctattctcttag
aagtgatcgcgtcgaaaatgtcctttttttatcacacctatatgatatacatacaaatga
acatgtttgagcaagaaatctccatttgaatgatttacaatctatataattactta---a
ctgaaattaccaaagttctcttttttaagatacaagccaagcaatttcagtacctaacta
aaacttaggaattccctttctttcttttaattgacacagtccctattttcgagtaaaatg
cgaatgctacattgggacgggtcgggatagctcagctggtagagcagaggactgaaaatc
ctcgtgtcaccagttcaaatctggttcctggcactgatatcttggcagcattccgagtaa
ctcctcaacccggagttccaccggaagaagcaggggccgcggtagctgccgagtcttcta
ctggtacatggacagctgtatggacggatggacttaccagtctggatcgttacaaagggc
gatgctaccacattgagccagttcctggagaagaagagcaatatattgcttatgtagctt
accccttagacctttttgaagaaggctctgttactaacatgtttacttccatcgtaggta
atgtatttgggttcaaagccctgcgcgccctacgtctggaagatttgcgaattcccattg
cttatgttaaaaccttccaaggaccgcctcatggcattcaggtagagagagataaattga
acaagtatggtcgtcccctgttgggatgtactattaaacctaaattaggtttatctgcta
aaaactacggtagagcagtttatgaatgccttcgtggtggacttgattttaccaaagatg
atgaaaacgtgaactcccaaccatttatgcgttggagagatcgtttcttattttgtgccg
aagcactttataaagcgcaggctgaaacaggtgaaatcaaagggcattacttgaatgcta
ctgcaggtacatgcgaagaaatgatgaaaagagctatatttgctcgagaattgggagttc
ctatcgtaatgcatgattacttaacagggggattcactgcaaatactaccttggctcatt
attgccgagataatggcttacttcttcacattcaccgtgcaatgcatgcagttattgata
ggcagaagaatcatggtatgcacttccgcgtactagctaaagcgttacgtatgtctggcg
gagatcatgttcacgccggtactgtggtagggaaacttgaaggcgaaagagatatcactt
tgggctttgttgatttactgcgcgatgattatattgaaaagatcgctcccgcggtattta
tttcactcaagattgggtctctatgccgggtgttctgcctgtggcttcaggaggtattca
tgtttggcatatgcctgctctgacggagatttttggagatgattcggtactacagttcgg
tggaggaactttgggacatgttaaaacttcgtttgaaacgatgtggtagaaagcaacgtg
cgacttgaagggcccgatctattgtggattctttcttttatccaccattttatatttcta
tatttaagtgaaggtgctcgtgactcgacatcagttggtaatgaaaatagtccatggtgg
agctcgagtagaatgtattaattcatttttcggagcaagaatctagggttaatgcaaatc
aataaattggaacaacttcgtgaatatctcttagatataaaaatcgaaaggatcccagtc
gagcaaattcttcagtaaaaag----------tggaattaatcaaacttttt-gacacaa
agtgtatcacacgggaatccatcgttcgtaagattcttgtctagaaggaaatccaaaata
aggggtatgttgctaccatttttaaaggattaagaagcaccgaaggaatgtctaaaccta
atgattgataaaggatcccaaaacaaggaaacgccgcctcaataactgctgggacagatt
taagaatccaaatctatttttaaacgagagacaaacgaaatggcgggtgtaaagaccact
caataaatgaaattgcctagctatagttctttgagctatttaaattcaatttgagttatg
agtacgaattatctcttttttcattttcaagaacgaagaagaaaaaaagatttaaatcag
agtctaattgatttgatgattttatggatccttatttcatttattagaattttatacata
gataaaacttcggatcaaatcctttgttctcgagccgtacgaggagaaaacttcctatac
gtttctaggaggggtattattcatctacatctatctcaatgagctgtctatcgaatcgtt
gcaattgatgttcgatcccgaagagaaggaaaagatcttcaaaaagtgggtttttatgat
cccataaagaatcaaacttatttaaatgttcctgctattctatatttccttgaaaggggt
gctcaacttacagggaccgttcaggatctttttaaaaaggcgtgggattttaaggaactt
cgccctaatcaaagtcaatttaattca
>Mycetia_sinensis_H144
ggcgggacttcttttttttccaacggcaacaaaaaatcttcgtcgtatgtggtcttttca
gagtgttttattgttaagtctagtcatgcttttttcaatcaatctatctattcagcaaat
aaatagaaattttatctatcaacatgtctggtcttgggttattattaatgatttttcttt
agaattcggctatttgatcgatccacttacttctattatgtcaatattaatcactactgt
tggaattatggttcttatttatagtgataattatatgtttcatgatcaatcgtatttgag
attttttgcttatatgagttttttcagtacttccatgttgggattagttactagttctaa
tttaatacaaatttatattttttgggaattggtgggggtatgttcttatctattaatagg
attttggtttacacgacctcttgcagcaaatgcttgtcaaaaagcttttgtaactaatcg
tataggggattttggtttattattaggaattttgggttttttttggataacaggtagttt
cgaatttcgggatctattcgaaatattaaataacttgattgttgataatgaagtgaattt
tttatttgttactttgtgtgctgttctattatttgcgggtgccgttgctaaatccgcaca
atttccccttcatgtatggttacctgatgctatggaggggcccactcctatttctgctct
tatacatgctgctaccatggtagcagcgggaatttttcttgtagcccggcttcttcctct
tttcatagttataccttacataatgaatttcatttcgttagtaggaataataacagtatt
attaggagctactttagctcttgctcaacaagacattaagagaggtttagcctattccac
aatgtctcaattgggttatatgatgttagctctgggtatggggtcttatcgaagtgcttt
atttcatttgattactcatgcctattccaaagccttattatttttaggatctggatcgat
tattcactcaatggaaacagttgttgggtattctccccataaaagtcaaaatatggctct
tatgggaggtttaacaaaacatgtaccaattaccaaaagcacttttttagtaggtacact
ttctatttgtggtattccaccgttggcttgtttttggtccaaagatgaaattattactga
tacctggttatattcaactagtttcgcaataatagcttgggttaccgcgggattaactgc
attttatatgtttcggatctatttacttacttttgaagggcattttggtgttcaggttca
aaattacattggtaaacaaaaaatccccttctattcactatctctatggggtaagggagt
ttctaaaagaattaacaaaaataataattttagtttattaactaaggaacgttcctcttg
tttttcaaaaaagatatattcaattgatgatcgtgctataaatgtgacacgccactttat
tactattgttcattttgagaataaaaaaaaaatttcctatccttatgaatcggacaatac
tatgttattccctctacttgtgttgtgtctatttactttgttcgttggggctataggaat
tcctttaagtcaagaaggggtaaatttagatatattatctaaatggttaactccgtctat
aaatctttttcctcaaaaattgaaaaattcgatggattggtacgaatttttcaacgatgc
cgttttttcggtcagtatagcttcgttaggaatatttatagcagcccttttatataaatc
gtcctattccgctttactaaatttggatttaattaattcagttcttaaaacgaaaagtgg
ttctaagagactcgtttgggacaaaattataaatacaatatataattggtcatataatcg
tgcttatatagattccttttatacaatgtctttaactggaggaataagaaaatccgccga
attgattcatttttttgatcgacgggtaattgatggaattacgaatatgtttggtgttat
tactttctttgttctcgaattcaaaccaaaaa-aaatagccgacagcgagtcgatcggtt
aattcaagttaattgaataagacatgagagttaacaacccatttgattgttatcattcaa
ttgaatccaattcaattgtttcaataaagaaacagtaaatttgaaaaataggtttttcaa
atttttagaatctcaagtggatgaataagaatcttgagaaagcctttcatttgtttatca
ttatagataatcccatctatattatctattctatggaattcgaacccgagttctatttac
attacgattcattaatttctatcggattcaaaaagggtaaattgggttgcgttatatata
tgaaagggtatacaataatgatgtatttggcaaatcatatggtctaataatcaaacattc
tgattagttgataattttagtattggttgggaattttgtgaaagattcctgtgaaaaatt
gcattaacaacgaattcgtgtcgagtagaccttgttgttgtgagaattcttaattc????
?????????????????agccggctatcggaatcgaaccgatgaccatcgcattacaaat
gcgatgctctaacctctgagctaagcgggctcatataa--------------tatccatt
ttagatctatagaggaattaaataaattattggaagcttagttattaactattatttctt
atctagttagagtcgagatgaattgaatatctaaaatcatggattttcaaatcaataatc
aatattgactattataaaatattataaaacataacgattaatagagcgatgattaataga
gcgatatagaatttggatttatttatcact-----aaatacaatttgaatattattcaat
tggatatatcttttattatttgagttttagataattaaggttttcgtttttgaattcaaa
tgacatttgaacttctttttattgtattattttatttgattctatatcatatagttccaa
ttacgaatggttagttataactaatgagacattccctactttgattcataaagaggtaag
tagtaaaggccgaaattaagatgat-aaaaaggaatcgaaccttcaagtatttaaaatta
catcgaaaacgtgacagttagatatatttaccttggatatatccatccatattgaattgc
agatacagaaatggtagaatcatagtcgattggaccaaatccaaagatggttc-------
-tcctatagaaggtaggtaagaaataaacaaaaacattttttcgagataggaatctggta
tctaatgaattcaatgatttcagtataaatgaaagaaaaaaagaaacgccatcacaatga
aatttgaatctcaacacaaaa-gaagggggatatggcgaaattggtagacgctacggact
taattggattgggccttggtatggaaacccgctgagtgagaactttcaaattcagagaaa
ccctggaattaataaaaaggggcaatcctgagccaaatcctattttccgaaaacaaaggt
tcagaaagtgaaaaaggggataggtgcagagactcaatggaagctgttctaacaaatgga
gttggctgcggtagtcgagaagtctttccatcaaaaagtcataattcataaagtataagt
attaaggatgaagtgaaggataaacgtatatacatacgtagtgaataatatattaaatga
gtaatgacagcccgaatgaatctatattttttctatgaaaaaataaagaattgttgttaa
tggattccacgtttaagaaagaatcgaatattcattgatcaaatgattcactccatagtc
tgatagatcttttcacgaactgattaatcggacgagaataaagatagagtcccattctac
atgtcaatgtcggcaacaatgaaatttatagttaagaggaaaatccgtcgactttgaaaa
tcgtgagggttcaagtccctctatccccaaatagactatttgactctccaactatctatt
tacctatccattttttgttatccgttcaaaatgccttatcgattcactctattctcttag
aagtgatcgcgtcgaaaatgtccttttcttatcacacctatatgatatacatacaaatga
acatgtttgagcaagaaatcctcatttgaatgatttataatctatataattacttaaata
ctgaaattaccaaagttctcttttttaagatacaagccaagcaatttcagtacctaacta
aaacttaggaattccctttctttcttttaattgacacagtccctattttcgagtaaaatg
cgaatgctacattgggacgggtcgggatagctcagctggtagagcagaggactgaaaatc
ctcgtgtcaccagttcaaatctggttcctggcactgatatcttggcagcattccgagtaa
ctgctcaacccggagttccaccggaagaagcaggggccgcggtagctgccgagtcttcta
ctggtacatggacagctgtatggacggatggacttaccagtctggatcgttacaaagggc
gatgctaccacattgagccagttcctggagaagaagagcaatttattgcttatgtagctt
accccttagacctttttgaagaaggctctgttactaacatgtttacttccatcgtaggta
atgtatttgggttcaaagccctgcgcgccctacgtctggaagatttgcgaattcccattg
cttatgttaaaaccttccaaggaccgcctcatggcattcaggtagagagagataaattga
acaagtatggtcgtcccctgttgggatgtactattaaacctaaattaggtttatctgcta
aaaactacggtagagcagtttatgaatgccttcgtggtggacttgattttaccaaagatg
atgaaaacgtgaactcccaaccatttatgcgttggagagatcgtttctgcttttgtgccg
aagcactttataaagcgcaggctgaaacaggtgaaattaaagggcattacttgaatgcta
ctgcaggtacatgcgacgaaatgatgaaaagagctgtatttgctcgagaattgggagttc
ctatcgtaatgcatgattacttaacaggaggattcactgcaaatactaccttggctcatt
attgccgagataatggcttacttcttcacattcaccgtgcaatgcatgcagttattgata
ggcagaagaatcatggtatgcacttccgcgtactagctaaagcgttacgtatgtctggcg
gagatcatgttcacgccggtactgtggtagggaaacttgaaggcgaaagagatatcactt
tgggctttgttgatttactgcgcgatgattatattgaaaagatcgctcccgcggtattta
tttcactcaagattgggtctctatgccgggtgttctgcctgtggcttcaggaggtattca
tgtttggcatatgcctgctctgacggagatttttggagatgattcggtactacagttcgg
tggaggaactttgggacatgttaaaacttcgtttgaaacgatgtggtagaaagcaacgtg
cgacttgaagggcccgatctattgtggattctt-------tccaccattttatatctcta
tatttaagtgaaggtgctcgtgactcgacatcagttggtaatggaaatagtccatggtgg
agctcgagtagaatgtattaattcatttttcggagcaagaatctagggttaatgcaaatc
aataaattggaacaacttcgtgaatatctcttagatataaaaatcgaaaggatcccagtc
gagcaaattcttcagtaaaaaggaaaattggttggaattaatcaaacttttt-gacacaa
agtgtatcacacgggaatccatcgttcgtaagattcttgtctagaaggaaatccaaaata
aggggtatgttgctaccatttttaaaggattaagaagcaccgaaggaatgtctaaaccta
atgattgataaaggatcccaaaacaaggaaacaccgcctcaaaaattgctgggccagatt
taagaatacaaatctatttttaaacgagagacaaacgaaatggcgggtgtaaagaccact
caataaatgaaattgcctagctatagttctttgagctatttaaatttaatttgagttatg
agtacgaattatctcttttttcattttcaagaacgaagaagaaaaaaagatttaaatcat
agtctaattgatttgatgattttatggatccttttttcatttattagaattttatacata
gataaaacttcggatcaaattctttgttctcgagccgtacgaggagaaaacttcctatac
gtttctaggaggggtattattcatctacatctatctcaatgagctgtctatcgaatcgtt
gcaattgatgttcgatcccgaagagaaggaaaagatcttcaaaaagtgggtttttatgat
cccataaagaatcaaacttatttaaatgttcctgctattctatatttccttgaaaggggt
gctcaacttacagggaccgttcaggatctttttaaaaaggcgtgggattttaaggaactt
cgccctaatcaaagtcaatttaattaa
>Argostemma_brachyantherum
ggcgggacttcttctttttccaacggcaacaaaaaatcttcgtcgtatgtggtcttttca
gagtgttttattgttaagtctagtcatgcttttttcaatcaatctatctattcaccaaat
aaatagaaattttatctatcaacatgtctggtcttgggtcattattaatgatttgtcttt
agaattcggctatttgatcgattcacttacttctattatgccaatattaatcactactgt
tggaattctggttcttatttatagtgataattatatggctcatgatcaatcatatttgag
attttttgcttatatgagttttttcagtacttccatgttgggattagttactagttctaa
tttaatacaaatttatattttttgggaattgattggggtatgttcttatctattaatagg
attttggtttacacgacctcttgcagcaaatgcttgccaaaaggcttttgtaactaatcg
tataggggattttggtttattattaggaattttgggttttttttggataacaggtagttt
cgaatttcgggatctattcgaaatattcaataacttgattgttgataatgaagtgaattt
tttatttgttactttgtgtgctgttctattatttgccggtgccgttgctaaatctgcaca
atttccccttcatgtatggttacccgatgctatggaggggcccactcctatttcggctct
tatacatgctgctaccatggtagcagcggggatttttcttgtagcccggcttcttcctct
tttcatagttataccttacataatgaatttcatttcattagtaggaataataacagtatt
attaggagctactttagctcttgctcaaaaagacattaagagaggtttagcctattccac
aatgtctcaattgggttatatgatgctagctctgggtatggggtcttatcgaagtgcttt
atttcatttgattactcatgcctattccaaagccttattatttttaggatctggatccat
tattcactcaatggaaactgttgttgggtattctccccataaaaatcaaaatatggctct
tatgggaggtttaacaaaacatgtaccaattaccaaaagtgcttttttagtaggtacact
ttctatttgtggtattccaccattggcttgtttttggtccaaagatgaaattcttactga
tacttggttatattcaactagtttcggaataatagcttgggttaccgcgggattaactgc
attttatatgtttcggatctatttacttacttttgaagggcatttgggtattcaggttca
aaattacattggtaaacaaaaaatccccttctattcactatctctatggggtaagggagt
ttctaaaagaattaacaaaaatcaaaattttagtttattaactaaggaacgttcctcttt
tttttcaaaaaagacatattcaattgatgatcgtgctagaaatgtgacacgcccctttat
tactattgttcattttgagaataaaaaa-aaaattactatccttatgaatcggacaatag
tatgttattccctctacttgtgttgtgtctatttactttgttcgttggcgctataggaat
tcctttaagtcaagaaggggtaaatttagatatattatctaaatggttaactccgtctat
aaatatttttcctcaaaaattgaaaaattggataaattggtacgaatttgtcaaagatgc
cattttttcagtcagtatagtttctttaggaatatttatagcagcccttttatataaatc
gtcctattcctctttactaaatttggatttaattaattcagttcttaaaatgaaaagtgg
ttctaagagactcctttgggacaaaattatatatacaatatataattggtcatataatcg
tgcttatatagattccttttatacaatgtctttaactgtaggaataagaaaatccgccga
gttgattcatttttttgatcgacgggtaattgatggaattacgaatgtgtttggtgttat
tactttttttgttatcgaattcaaaccaaaaacaaatagccgacagcgagtcgatcggtt
aattcaagttaattgaataagacatgagagttaacaacccgtttgattgttatcattcaa
ttgaatccaattcaattgtttcaataaagaaacaatgaatttgaaaagtaggtttttcaa
atttttagaatctcaagtggatgaataagaatcttgagaaatcctttcatttgtttatca
ttatagacaatcccatctatattatctattctatggaattcgaacccgagctctatttag
attacgattcattaatttctatcggattcaaaaagggtaaattgggttgcgttatatata
tgaaagggtatacaataatgatgtatttggcaaatcatatggtctaataatcaaacattc
tgattagttgataattttagtattggttgggaattttgtgaaagattcctgtgaaaaatt
gcattaacaacgaagtcgtgtcgagtagaccttgttgttgtgaaaattcttaattcatga
gttgtagggagggattt???????????????????????????????????????????
????????????????????????????????????????????????????????????
????????????????????????????????????????????????????????????
????????????????????????????????????????????????????????????
????????????????????????????????????????????????????????????
????????????????????????????????????????????????????????????
????????????????????????????????????????????????????????????
????????????????????????????????????????????????????????????
????????????????????????????????????????????????????????????
????????????????????????????????????????????????????????????
????????????????????????????????????????????????????????????
????????????????????????????????????????????????????????????
????????????????????????????????????????????????????????????
????????????????????????????????????????????????????????????
????????????????????????????????????????????????????????????
????????????????????????????????????????????????????????????
????????ttgat???????????????????????????????????????????????
????????????????????????????????????????????????????????????
????????????????????????????????????????????????????????????
????????????????????????????????????????????????????????????
????????????????????????????????????????????????????????????
????????????????????????????????????????????????????????????
?????gatcttttc-cgagctgattaatcggacgagaataaagatagagtcccattctac
atgtcaatgtcggcaacaatgaaatttatagttaagaggaaaatccgtcgactttgaaaa
tcgtgagggttcaagtccctctatccccaaatagactatttgactctccaactatctatt
tacctatcccttttttgttatccgttcaaaatgccttatcgattcactctattctcttag
aagtgatcgcgtcgaaaatgtccttttcttatcacacctatatggtatacatagaaatga
acatgcttgagcaagaaatccccatttgaatgatttacaatctatataattacttagata
ctgaaattaccaaagttctcttttttaagatacaagccaagcaatttcagtacctaaata
aaacttaggaattccctttccttcttttaattgacacagtccctattttcgagtaaaatg
agaatgctacattgggacgggtcgggatagctcagctggtagagcagaggactgaaaatc
?????????????????????????????????ctgatatcttggcagcattccgagtaa
ctcctcaacccggagttccaccggaagaagcaggggccgcggtagctgccgagtcttcta
ctggtacatggacaactgtatggacggatggacttaccagtctggatcgttacaaagggc
gatgctaccacatcgagccagttcctggagaagaggatcaatatattgcttatgtagctt
accccttagacctttttgaagaaggctctgttactaacatgtttacttccatcgtaggta
atgtatttgggttcaaagccctgcgcgccctacgtctggaagatttgcgaattcccattg
cttatattaaaaccttccaaggaccgcctcatggcattcaggtagagagagataaattga
acaagtatggtcgtcccctgttgggatgtactattaaacctaaattaggtttatctgcta
aaaactacggtagagcagtttatgaatgccttcgtggtggacttgattttaccaaagatg
atgaaaacgtgaactcccaaccatttatgcgttggagagatcgtttcttattttgtgccg
aagcactttataaagcgcagtctgaaacaggtgaaatcaaagggcattacttgaatgcta
ctgcaggtacatgcgaagaaatgatcaaaagagctgtatttgctcgagaattgggagttc
ctatcgtaatgcatgattacttaacagggggattcactgcaaatactagcttggctcatt
attgccgagataatggcttacttcttcacattcaccgtgcaatgca??????????????
????????????????????????????????????????????????????????????
????????????????????????????????????????????????????????????
????????????????????????????????????????????????????????????
????????????????????????????????????????????????????????????
????????????????????????????????????????????????????????????
????????????????????????????????????????????????????????????
????????????????????attgtggattctttcttttatccaccattttctatttcta
ta--taagtgaaggtgctcgtgactcgacatcagttggtaatggaaatagtccatggtgg
agctcgagtagaatctattaattcatttttcggagcaagaatctagggttaatgcaaatc
aataaattgaaacaacttcgtgaatatctcttagatataaaaatcgaaaggatcccagtc
gagcaaattcttcagtaaaaaggaaaattggttggaattaatcaaactttttcgacccaa
agtgtatcacacgggaatccatcgttcgtaagatttttgtctagaagtaaatccaaaata
aggggtatgttgctaccatttttaaaggattaagaagcaccgaaggaatgtctaaaccta
atgattgataaaggatcccaaaacaaggaaacaccgtctcaatatctgctggcccagatt
taagaatccaaatctattttaaaacgagag-----cgaaacggcgggtgtaaagaccact
caataaacgaaattgcctaactatagttctttgagctatttaaattaaatttgagttatg
agtacgaattatctcttttttcattttcaagaacgaagaagaaaaaaagatttaaatcat
agtctaattgatttgatgattttatggatccttttttcatttattagaattttatacata
gataaaacttcggatcaaagtctttgttctcgagccgtacgaggagaaaacttcctatac
gttt????????????????????????????????????????????????????????
????????????????????????????????????????????????????????????
????????????????????????????????????????????????????????????
????????????????????????????????????????????????????????????
???????????????????????????
>Mycetia_pubifolia_ca16
????????????????????????????????????????????????????????????
????????????????????????????????????????????????????????????
????????????????????????????????????????????????????????????
????????????????????????????????????????????????????????????
??????????????????????????????????????????????????????tttgag
attttttgcttatatgagttttttcagtacttccatgttgggattagttactagttctaa
tttaatacaaatttatattttttgggaattggtgggggtatgttcttatctattaatagg
attttggtttacacgacctcttgcagcaaatgcttgtcaaaaagcttttgtaactaatcg
tataggggattttggtttattattaggaattttgggttttttttggataacaggtagttt
cgaatttcgggatctattcgaaatattcaataacttgattgttgataatgaagtgaattt
tttatttgttactttgtgtgctggtctattatttgcgggtgccgttgctaaatcggcaca
atttccccttcatgtatggttacctgatgctatggaggggcccactcctatttctgctct
tatacatgctgctaccatggtagcagcgggaatttttcttgtagcccggcttcttcctct
tttcatagttataccttacataatgaatttcatttcgttagtaggaataataacagtatt
attaggagctactttagctcttgctcaacaagacattaagagaggtttagcctattccac
aatgtctcaattgggttatatgatgctagctctgggtatggggtcttatcgaagtgcttt
atttcatttgattactcatgcctattccaaagccttattatttttaggatctggatccat
tattcactcaatggaaacagttgttgggtattctccccataaaagtcaaaatatggctct
tatgggcggtttaacaaaacatgtaccacttaccaaaagcacttttttagtaggtacact
ttctatttgtggtattccaccgttggcttgtttttggtccaaagatgaaattcttactga
tacttggttatattcaactagtttcgcaataatagcgtgggttaccgcgggattaactgc
attttatatgtttcggatctatttacttacctttgaagggcattttggtgttcaggttca
aaattacattggtaaacaaaaaatccccttctattcactatctctatggggtaagggagt
ttctaaaagaattaacaaaaataaaaattttagtttattaactaaggaacgttcctcttt
tttttcaaaaaagatatattcaattgatgatcgtgctagaaatgtgacacgccactttat
tactattgttcattttgagaataaaaaaaaattttcctatccttatgaatcggacaatac
tatgttattccctctacttgtgttgtgtctatttactttgttcgttggggctataggaat
tcctttaagtcaagaaggggtaaatttagatatattatctaaatggttaactccggctat
aaatctttttcctcaaaaattgaaaaattcgatgaattggtacgaatttttcaacgatgc
cgtttttt????????????????????????????????????????????????????
????????????????????????????????????????????????????????????
????????????????????????????????????????????????????????????
????????????????????????????????????????????????????????????
????????????????????????????????????????????????????????????
?????????????????????????????????aaatagccgacagcgagtcgatcggtt
aattcaagttaattgaataagacatgagagttaacaacccatttgattgttatcattcaa
ttgaatccaattcaattgttttaataaagaaacagtgaatttgaaaaataggtttttcaa
atttttagaatctcaagtggatgaataagaatcttgagaaagcctttcatttgtttatca
ttatagataatcccatctatattatctattctatggaattcgaacccgagttctatttac
attacgattcattaatttctatcggattcaaaaagggtaaattgggttgcgttatatata
tgaaagggtatacaataatgatgtatttggcaaatcatatggtctaataatcaaacattc
tgattagttgataattttagtattggttgggaattttgtgaaagattcctgtgaaaaatt
gcattagcaacgaattcgtgtcgagtagaccttgttgttgtgaga---cttaattcatga
gttgtagggagggattt???????????????????????????????????????????
??????????????????????????????????????atccattttagatctatctatt
ttagatctatagaggaattaaataaattattagaagcttagttattaactattatttctt
atctagttagagtcgagatgaattgaatatctaaaatcatggattttcaaatcaataatc
aatattgactattataaaatattataaaacataacgattaatagagcgatgattaataga
gcgatatagaatttggatttatttatcactaatacaaattcaatttgaatattattcaat
tggatatatcttttattatttgagttttagataattaaagttttcgtttttgaattcaaa
tgacatttgaacttctttttattgtatttttttattttattctatatcatatagttccaa
ttacgaatggttagttataactaatgagacattccctactttgattcataaagaggtaag
tagtaaaggccgaaattaagatgat-aaaaaaaaatcgaaccttcaagtatttaaaatta
catcaaaaacgtgacagttagatatatttaccttggatatatccatccatattgaattgc
agatacagaaatggtagaatcatagtcgattggaccaaatccaaagatggttctcctata
gtcctatagaaggtaggtaagaaataaacaaaaacattttttcgagataggaatctggta
tctaatgaattcaatgatttcagtataaatgaaagaaaaaaagaaacgccatc???????
????????????????????????????????????????????????????????????
????????????????????????????????????????????????????????????
????????????????????????????????????????????????????????????
????????????????????????????????????????????????????????????
????????????????????????????????????????????????????????????
????????????????????????????????????????????????????????????
????????????????????????????????????????????????????????????
????????????????????????????????????????????????????????????
????????????????????????????????????????????????????????????
????????????????????????????????????????????????????????????
????????????????????????????????????????????????????????????
????????????????????????????????????????????????????????????
????????????????????????????????????????????????????????????
????????????????????????????????????????????????????????????
????????????????????????????????????????????????????????????
????????????????????????????????????????????????????????????
????????????????????????????????????????????????????????????
?????????????????????????????????ctgatatcttggcagcattccgagtaa
ctcctcaacccggagttccaccggaagaagcaggggccgcggtagctgccgagtcttcta
ctggtacatggacagctgtatggacggatggacttaccagtctggatcgttacaaagggc
gatgctaccacatcgagcccgttcctggagaagaagagcaatttattgcttatgtagctt
accccttagacctttttgaagaaggctctgttaccaacatgtttacttccatcgtaggta
atgtatttgggttcaaagccctgcgcgccctacgtctggaagatttgcgaattcccattg
cttatgttaaaaccttccaaggaccgcctcatggcattcaggtagagagagataaattga
acaagtatggtcgtcccctgttgggatgtactattaaacctaaattaggtttatctgcta
aaaactacggtagagcagtttatgaatgccttcgtggtggacttgattttaccaaagatg
atgaaaacgtgaactcccaaccatttatgcgttggagagatcgtttctgcttttgtgccg
aagcactttataaagcgcaggctgaaacaggtgaaatcaaagggcattacttgaatgcta
ctgcaggtacagtagacgaaatgatgaaaagagctgtatttgctcgagaattgggagttc
ctatcgtaatgcatgattacttaacagggggattcactgcaaatactaccttggctcatt
attgccgagataatggcttacttcttcacattcaccgtgcaatgcatgcagttattgata
ggcagaagaatcatggtatgcacttccgcgtactagctaaagcgttacgtatgtctggcg
gagatcatgttcacgccggtactgtggtagggaaacatgaaggcgaaagagatatcactt
tgggctttgttgatttactgcgcgatgattatattgaaaagatcgctcccgcggtattta
tttcactcaagattgggtctctatgccgggtgttctgcctgtggcttcaggaggtattca
tgtttggcatatgcctgctctgacggagatttttggagatgattcggtactacagttcgg
tggaggaactttgggac???????????????????????????????????????????
????????????????????gttgtggattctttcttttatccaccattttatatttct-
----------aagatgctcgtgactcgacatcagttggtaatggaaataggccatggtgg
agctcgagtagaatgtattaattcatttttcggagcaagagtctagggttaatgcaaatc
aataaattggaacaacttcgtgaatatctcttagatataaaaatcgaaaggatcccagtc
gagcaaattcttcagtaaaaaggaaaattggttggaattaatcaaactttttcgacacaa
agtgtatcacacgggaatccatcgttcgtaagattcttgtctagaaggaaatccaaaata
aggggtatgttgctaccatttttaaaggattaagaagcaccgaaggaatgtctaaaccta
atgattgataaaggatcccaaaacaaggaaacaccgcctcaataactgctgggccagatt
taagaatccaaatctatttttaaacgagagacaaacgaaatggcgggtgtaaagaccact
caataaatgaaattgcctagctatagttctttgagctatttaaatttaatttgagttatg
agtacgaattatctcttttttcattttcaagaacgaagaagaaaaaaagatttaaatcat
agtctaattgatttgatgattttatggatccttttttcatttattagaattttatacata
gataaaacttcggatctaattctttgttctcgagccgtacgaggagaaaacttcctatac
gtt?????????????????????????????????????????????????????????
????????????????????????????????????????????????????????????
????????????????????????????????????????????????????????????
????????????????????????????????????????????????????????????
???????????????????????????
>Mycetia_pubifolia_cc60
ggcgggacttcttctttttccaacggcaacaaaaaatcttcgtcgtatgtggtcttttca
gagtgttttattgttaagtctagtcatgcttttttcaatcaatctatctattcagcaaat
aaatagaaattttatctatcaacatgtctggtcttgggttattattaatgatttttcttt
agaattcggctatttgatcgatccacttacttctattatgtcaatattaatcactactgt
tggaattatggttcttatttatagtgataattatatggctcatgatcaatcgtatttgag
attttttgcttatatgagttttttcagtacttccatgttgggattagttactagttctaa
tttaatacaaatttatattttttgggaattggtgggggtatgttcttatctattaatagg
attttggtttacacgacctcttgcagcaaatgcttgtcaaaaagcttttgtaactaatcg
tataggggattttggtttattattaggaattttgggttttttttggataacaggtagttt
cgaatttcgggatctattcgaaatattcaataacttgattgttgataatgaagtgaattt
tttatt??????????????????????????????????????????????????????
????????????????????????tgatgctatggaggggcccactcctatttctgctct
tatacatgctgctaccatggtagcagcgggaatttttcttgtagcccggcttcttcctct
tttcatagttataccttacataatgaatttcatttcgttagtaggaataataacagtatt
attaggagctactttagctcttgctcaacaagacattaagagaggtttagcctattccac
aatgtctcaattgggttatatgatgctagctctgggtatggggtcttatcgaagtgcttt
atttcatttgattactcatgcctattccaaagccttattatttttaggatctggatccat
tattcactcaatggaaacagttgttgggtattctccccataaaagtcaaaatatggctct
tatgggcggtttaacaaagcatgtaccacttaccaaaagcacttttttagtaggtacact
ttctatttgtggtattccaccgttggcttgtttttggtccaaagatgaaattcttactga
tacttggttatattcaactagtttcgcaataatagcttgggttaccgcgggattaactgc
attttatatgtttcggatctatttacttacctttgaagggcattttggtgttcaggttca
aaattacattggtaaacaaaaaatccccttctattcactatctctatggggtaagggagt
ttctaaaagaattaacaaaaataaaaattttagtttattaactaaggaacgttcctcttt
tttttcaaaaaagatatattcaattgatgatcgtgctagaaatgtgacacgccactttat
tactattgttcattttgagaataaaaaaaaattttcctatccttatgaatcggacaatac
tatgttattccctctacttgtgttgtgtctatttactttgttcgttggggctataggaat
tcctttaagtcaagaaggggtaaatttagatatattatctaaatggttaactccggctat
aaatctttttcctcaaaaattgaaaaattcgatgaattggtacgaatttttcaacgatgc
cgttttttcggtcagtatagcttcgttaggaatatttatagcagcccttttatataaatc
gtcctattcctctttactaaatttggatttaattaattcagttcttaaaacgaaaagtgg
ttctaagagactcgtttgggacaaaattataaatacaatatataattggtcatataatcg
tgcttatatagattccttttatacaatgtctttaactggaggaataagaaaatccgccga
atttattcatttttttgatcgacgggtaattgatggaattacgaatgtgtttggtgttat
tactttctttgttatcgaattcaaaccaaaaacaaatagccgacagcgagtcgatcggtt
aattcaagttaattgaataagacatgagagttaacaacccatttgattgttatcattcaa
ttgaatccaattcaattgtttcaataaagaaacagtgaatttgaaaaataggtttttcaa
atttttagaatctcaagtggatgaataagaatcttgagaaagcctttcatttgtttatca
ttatagataatcccatctatattatctattctatggaattcgaacccgagttctatttac
attacgattcattaatttctatcggattcaaaaagggtaaattgggttgcgttatatata
tgaaagggtatacaataatgatgtatttggcaaatcatatggtctaataatcaaacattc
tgattagttgataattttagtattggttgggaattttgtgaaagattcctgtgaaaaatt
gcattaacaacgaattcgtgtcgagtagaccttgttgttgtgagaattcttaattcatga
gttgtagggagggattt???????????????????????????????????????????
??????????????????????????????????????atccattttagatctatctatt
ttagatctatagaggaattaaataaattattagaagcttagttattaactagtatttctt
atctagttagagtcgagatgaattgaatatctaaaatcatggattttcaaatcaataatc
aatattgac----ataaaatattataaaacataacgattaatagagcgatgattaataga
gcgatatagaatttggatttatttatcactaatacaaattcaatttgaatattattcaat
tggatatatcttttattatttgagttttagataattaaagttttcgtttttgaattcaaa
tgacatttgaacttctttttattgtatttttttattttattctatatcatatagttccaa
ttacgaatggttagttataactaatgagacattccctactttgattcataaagaggtaag
tagtaaaggccgaaattaagatgataaaaaaaaaatcgaaccttcaagtatttaaaatta
catcaaaaacgtgacagttagatatatttaccttggatatatccatccatattgaattgc
agatacagaaatggtagaatcatagtcgattggaccaaatccaaagatggttctcctata
gtcctatagaaggtaggtaagaaataaacaaaaacattttttcgagataggaatctggta
tctaatgaattcaatgatttcagtataaatgaaagaaaaaaagaaacgccatcacaatga
aatttgaatctcaacacaaaacgaagggggatatggcgaaattggtagacgctacggact
taattggattgggccttggtatggaaacccgctgagtgagaactttcaaattcagagaaa
ccctggaattaataaaaaggggcaatcctgagccaaatcctattttccgaaaacaaaggt
tcagaaagtgaaaaaggggataggtgcagagactcaatggaagctgttctaacaaatgga
gttggctgcggtagtcgaaaagtctttccatcaaaaagtcataatatataaagtataagt
attaaggatgaagtgaaggataaacgtatatacatacgtagtgaataatatattaaatga
gtaatgacagcccgaatgaatctatattttttctatgaaaaaataaagaattgttgttaa
tagattccacgtttaagaaagaatcgaatattcattgatcaaatgattcactccatagtc
tgatagatcttttcacgaactgattaatcggacgagaataaagatagagtcccattctac
atgtcaatgtcggcaacaatgaaatttatagttaagaggaaaatccgtcgactttgaaaa
tcgtgagggttcaagt????????????????????????????????????????????
????????????????????????????????????????????????????????????
????????????????????????????????????????????????????????????
????????????????????????????????????????????????????????????
????????????????????????????????????????????????????????????
????????????????????????????????????????????????????????????
????????????????????????????????????????????????????????????
?????????????????????????????????ctgatatcttggcagcattccgagtaa
ctcctcaacccggagttccaccggaagaagcaggggccgcggtagctgccgagtcttcta
ctggtacatggacagctgtatggacggatggacttaccagtctggatcgttacaaagggc
gatgctaccacatcgagccagttcctggagaagaagagcaatttattgcttatgtagctt
accccttagacctttttgaagaaggctctgttaccaacatgtttacttccatcgtaggta
atgtatttgggttcaaagccctgcgcgccctacgtctggaagatttgcgaattcccattg
cttatgttaaaaccttccaaggaccgcctcatggcattcaggtagagagagataaattga
acaagtatggtcgtcccctgttgggatgtactattaaacctaaattaggtttatctgcta
aaaactacggtagagcagtttatgaatgccttcgtggtggacttgattttaccaaagatg
atgaaaacgtgaactcccaaccatttatgcgttggagagatcgtttctgcttctgtgccg
aagcactttataaagcgcaggctgaaacaggtgaaatcaaagggcattacttgaatgcta
ctgcaggtacagtagaagaaatgatgaaaagagctgtatttgctcgagaattgggagttc
ctatcgtaatgcatgattacttaacagggggattcactgcaaatactaccttggctcatt
attgccgagataatggcttacttcttcacattcaccgtgcaatgcatgcagttattgata
ggcagaagaatcatggtatgcacttccgcgtactagctaaagcgttacgtatgtctggcg
gagatcatgttcacgccggtactgtggtagggaaacttgaaggcgaaagagatatcactt
tgggctttgttgatttactgcgcgatgattatattgaaaagatcgctcccgcggtattta
tttcactcaagattgggtctctatgccgggtgttctgcctgtggcttcaggaggtattca
tgtttggcatatgcctgctctgacggagatttttggagatgattcggtactacagttcgg
tggaggaactttgggac???????????????????????????????????????????
????????????????????attgtggattctttcttttatccaccattttatatttct-
----------aagatgctcgtgactcgacatcagttggtaatggaaataggccatggtgg
agctcgagtagaatgtattaattcatttttcggagcaagagtctagggttaatgcaaatc
aataaattggaacaacttcgtgaatatctcttagatataaaaatcgaaaggatcccagtc
gagcaaattcttcagtaaaaaggaaaattggttggaattaatcaaactttttcgacacaa
agtgtatcacacgggaatccatcgttcgtaagattcttgtctagaaggaaatccaaaata
aggggtatgttgctaccatttttaaaggattaagaagcaccgaaggaatgtctaaaccta
atgattgataaaggatcccaaaacaaggaaacaccgcctcaataactgctgggccagatt
taagaatccaaatctatttttaaacgagagacaaacgaaatggcgggtgtaaagaccact
caataaatgaaattgcctagctatagttctttgagctatttaaatttaatttgagttatg
agtacgaattatctcttttttcattttcaagaacgaagaagaaaaaaagatttaaatcat
agtctaattgatttgatgattttatggatccttttttcatttattagaattttatacata
gataaaacttcggatcaaattctttgttctcgagccgtacgaggagaaaacttcctatac
gtt?????????????????????????????????????????????????????????
????????????????????????????????????????????????????????????
????????????????????????????????????????????????????????????
????????????????????????????????????????????????????????????
???????????????????????????
>Mouretia_vietnamensis
ggcgggacttcttctttttccaacggcaacaaaaaatcttcgtcgtatgtggtcttttca
gagtgttttattgttaagtctagtcatgcttttttcaatcaatctatctattcagcaaat
aaatagaaatcttatctatcaacatgtctggtcttgggtcattattaatgatttttcttt
agaattcggctatttgatcgatccacttacttctattatgtcaatattaatcactactgt
tggaattatggttcttatttatagtgataattatatggctcatgatcaatcgtatttgag
attttttgcttatatgagttttttcagtacttccatgttaggattagttactagttctaa
tttaatacaaatttatattttttgggaattggttggggtatgttcttatctattaatagg
attttggtttacacgacctcttgcagcaaatgcttgccaaaaagcttttgtaactaatcg
tataggggattttggtttattattaggaattttgggttttttttggataacaggtagttt
cgaatttcgggatctattcgaaatattcaataacttgattgttgataatgaagtgaattt
tttatttgttactttgtgtgctgttctattatttgccggtgccgttgctaaatctgcaca
atttccccttcatgtatggttacccgatgccatggaggggcccactcctatttctgctct
tatacatgctgctaccatggtagcagcgggaatttttcttgtagcccggcttcttcctat
tttcatagttataccttacataatgaatttcatttcgttagtaggaataataacagtatt
attaggagctactttagctcttgctcaaaaagacattaagagaggtttagcctattctac
aatgtctcaattgggttatatgatgctggctctgggtatggggtcttatcgaagtgcttt
atttcatttgattactcatgcctattccaaagccttattatttttaggatctggatccat
tattcactcaatggaaacagttgttgggtattctccccataaaagtcaaaatatggctct
tatgggaggtttaacaaaacatgtaccaattaccaaaagcacttttttagtaggtacact
ttctatttgtggtattccaccgttggcttgtttttggtccaaagatgaaattcttactga
tacttggttatattcaactagttttgcaataatagcttgggttaccgcgggattaactgc
attttatatgtttcggatctatttacttacttttgaagggcattttggtgttcaggttca
aaattacattggtaaacaaaaaatccccttctattcactatctatatggggtaggggagt
ttctaaaaaaattaacaaaaataaaaattttagtttattaactaaggaacgttcctcttt
tttttcaaaaaagatatattcaattgatgatcgtgctagaaatgtgacacgcccctttat
tactattgttcattttgagaataaaacttttttttcttatccttatgaatcggataatac
tatgttattccctctacttgtcttgtgtctatttactttgttcgttgggactataggaat
tcctttaagtcaagaaggggtaaatttagatatattatctaaatggttaactccgtctat
aaatctttttccccaaaaattgaaaaattcgatggattggtacgaatttttcaaagatgc
cgttttttcagtcagtatagcttctttaggaatatttatagcagcccttttatataaatc
gtcctattcctctttactaaatttggatttaattaattcagttcttaaaatgaaacgtgg
ttctaagagactcctttgggacaaaattataaatacaatatataattggtcatataatcg
tgcttatatagattccttttatacaatgtctttaactggaggaataagaaaatccgccga
attgattcatttttttgatcgacaggtaattgatggaattacaaatgtgtttggtgttat
tactttctttgttattgaattcaaaccaaaaacaaatagccgacagcgagtcgatcggtt
aatttaagttaattgaataagacatgagagttaacaacccatttgattgttatcattcaa
ttgaatccaattcaattgtttcaataaggaaacagtgaatttgaaaaataggtttttcaa
atttttagaatctcaagtggatgaataagaatcttgagaaagcctttcatttgtttatca
ttatagacaatcccatctatattatctattctatggaattcgaacccgagctctatttac
attacgattcagtaatttctatccgattcaaaaagggtaaattgggttgcgttatatata
tgaaagggtatacaataatgatgtatttggcaaatcatatggtctaataatcaaacattc
tgattagttgataattttagtattggttgggaattttgtgaaagattcctgtgaaaaatt
gcattaacaatgaattcgtgtcgagtagaccttgttgttgtgagaattcttaattcatga
gttgtagggagggacgt???????????????????????????????????????????
?????????????????????????????????????????????????????atccatt
ttagatctataaaggaattaaataaattattagaagcttcgttattaactattatttctt
atctagttagagtcgagatgaattgaatatctaaaatcatggatttgaaaatccatattg
aatattataaaatataaaatattataaaacacaac---------------gattaataga
gcgatatagaatttggatttatttatcactaatacaaatacaattcgaatattatccaat
tggatatatcttttattatttgagttttagataattaaagttttcgtttttgaattcaaa
tgacatttgaacttctttttattgtattattttttttgattctatatcatatagttccaa
ttacgaatggttagttataactactgagacattccctacgttcattcata-------aaa
tagtaaaggtcgaaattaagatgat-aaaaaagaatcgaaccttcaagtatttaaaatta
catcgaaaacgtgacagttagatatatttaccttggatatatccatctatattgaattgc
agatacagaaatggtagaatcatagtcgattggaccaaatccaaagatggttctcctata
gtcctatagaaggtaggtaagaaataaacgaaaacactttttcgagataggaatccggta
tctaatgaattcaacgatttcagtataaattcaagaaaaaaagaaacgacatcacaatga
aattcgaatctcaacacaaaacgaagggggatatggcgaaattggtagacgctacggact
taattggattgggccttggtatggaaacccgctgag-gagaactttcaaattcagagaaa
ccctggaattaataaaaaggggcaatcctgagccaaatcctattttccgaaaacaaaggt
tcagaaagtgaaaaaggggataggtgcagagactcaatggaagctgttctaacaaatgga
gttggctgcggtagtcgaaaagtctttccatcaaa-------aattcagaaagtataagt
attaaggatgaagtgaaggataaatgtatatacatacgtagtgaataatatattaaatga
gtaatgacagcccgaatgaatctatattttttctatgaaaaaataaagaattgttgtta-
------ccacgtttaagaaagaatcgaatattcattgatcaaatgattcactccatagtc
tgatagatcttttcacgaactgattaatcggacgagaataaagatagagtcccattctac
atgtcaatgccggcaacaatgaaatttatagttaagaggaaaatccgtcgactttgaaaa
tcgtgagagatcaag?????????????????????????????????????????????
????????????????????????????????????????????????????????????
????????????????????????????????????????????????????????????
????????????????????????????????????????????????????????????
????????????????????????????????????????????????????????????
????????????????????????????????????????????????????????????
????????????????????????????????????????????????????????????
?????????????????????????????????ctgatatcttggcagcattccgagtaa
ctcctcaacccggagttccaccggaagaagcaggggccgcggtagctgccgagtcttcta
ctggtacatggacaactgtatggacggatggacttaccagtctggatcgttacaaagggc
gatgctaccacatcgagccagttcctggagaagaagatcaatatattgcttatgtagctt
accccttagacctttttgaagaaggctccgttactaacatgtttacttccatcgtaggta
atgtatttgggttcaaagccctgcgcgccctacgtctggaagatttgcgaattcccattt
cttatgttaaaaccttccaaggaccgcctcatggcattcaggtagagagagataaattga
acaagtatggtcgtcccctgttgggatgtactattaaacctaaattaggtttatctgcta
aaaactacggtagagcagtttatgaatgccttcgtggtggacttgattttaccaaagatg
atgaaaacgtgaactcccaaccatttatgcgttggagagatcgtttcttattttgtgccg
aagcactttataaagcgcaggctgaaacaggtgaaatcaaagggcattacttgaatgcta
ctgcaggtacatgcgaagaaatgatcaaaagagctgtatttgctcgagaattgggagctc
ctatcgtaatgcatgattacttaacagggggattcactgcaaatactagcttggctcatt
attgccgagataatggcttacttcttcacattcaccgtgcaatgcatgcagttattgata
ggcagaagaatcatggtatgcacttccgcgtactagctaaagcgttacgtatgtctggcg
gagatcatgttcacgccggtactgtggtagggaaacttgaaggcgaaagagatatcactt
tgggctttgttgatttactgcgcgatgattatattgaaaagatcgctcccgcggtattta
tttcactcaagattgggtctctatgccgggtgttctgcctgtggcttcaggaggtattca
tgtttggcatatgcctgctctgacggagatttttggagatgattcggtactacagttcgg
tggaggaactttgggac???????????????????????????????????????????
?????????????????????????????????????????????????????atttcta
tatataagtgaaggggctcgtgacccgacatcagttggtaatggaaatagtccatgggga
agctcgagtagaatggattaattcatttttcggagcaagaatctagggttaatgcaaatc
aataaattggaacaacttcgtgaatatctcttagatataaaaatcgaaaggatcccagcc
gagcaaattcttcagtaaaaaggaaaattggttggaattaatcaaactttttcgacccaa
agtgtatcacacgggaatccatcgttcgtaagattcttgtctagaaggaaatccaaaata
aggggtatgttgctaccatttttaaaggattaagaagcaccgaaggaatgtctaaaccta
atgattgataaaggatcccaaaacaaggaaacaccgtctcgataactgctgggccagatt
taagaatccaaatctatttttaaacgagagacaaatgaaatggcgggtgtaaagaccact
caataaatgaaattgcctaactatagctcgttgagctatttaaatttaatttgagttatg
agtacgaattatctcttttttcattttcaagaacgaagaagaaaaaaagatttaaatcat
agtctaattgattcgatgattttatggatccttttttcatttattataattttatacata
gataaaacttcggatcaaattcttttttctcgagccgtacgaggagaaaacttcctatac
gtt?????????????????????????????????????????????????????????
????????????????????????????????????????????????????????????
????????????????????????????????????????????????????????????
????????????????????????????????????????????????????????????
???????????????????????????
>Neohymenopogon_parasiticus_bK78
????????????????????????????????????????????????????????????
????????????????????????????????????????????????????????????
????????????????????????????????????????????????????????????
????????????????????????????????????????????????????????????
????????????????????????????????????????????????????????????
????????????????????????????????????????????????????????????
????????????????????????????????????????????????????????????
????????????????????????????????????????????????????????????
????????????????????????????????????????????????????????????
????????????????????????????????????????????????????????????
????????????????????????????????????????????????????????????
????????????????????????????????????????????????????????????
????????????????????????????????????????????????????????????
??????????????????????????????????????????????????????????tt
attaggagctactttagctcttgctcaaaaagacattaagagaggtttagcctattccac
aatgtctcaattgggttatatgatgctagctctgggtatggggtcttatcgaagtgcttt
atttcatttgattactcatgcctattccaaagccttattatttttaggatctggatccat
tattcactcaatggaaacagttgttgggtattctccccataaaagtcaaaatatggctct
tatgggaggtttaacaaaacatgtaccaattaccaaaagcacttttttagtaggtacact
ttctatttgtggtattccaccgttggcttgtttttggtccaaagatgaaattcttaccga
tacttggttatattcaactagttttgcaataatagcttgggttaccgcgggattaactgc
attttatatgtttcggatctatttacttacttttgaagggcattttggtgttcaggttca
aaattacattggtaaacaaaaaacccccttctattcactatctctatggggtaagggagt
ttctaaaaaaattaacaaaaataaaaattttagtttattaactaaggaacgttcctcttt
tttttcaaaaaagatatattcaattgatgattgtgctagaaatgtgacacgcccctttat
tactattgttcattttgagaataaaaaaaaaatctcctatccttatgaatcggacaatac
tatgttattccctctacttgtgttgtgtctatttactttgtttgttgaggctataggaat
tcctttaagtcaagaaggggaaaatttagatatattatctaaatggttaactccgtctat
aaatctttttcctcaaaaattgaaaaattcgatgaattggtacgaatttttcaaagatgc
cgttttttcagtcagtatagcttctttaggaatatttttagcagcccttttatataaatc
gtcctattcctctttactaaatttggatttaattaattcagttcttaaaatgaaaagtgg
ttctaagagactcctttgggacaaaattacaaatacaatatataattggtcgtataatcg
tgcttatatagattccttttatacaatgtctttaactggaggaataagaaaatccgccga
atttattcatttttttgatcaacgggtaattgatggaattacgaatgtgtttggtgttat
tactttttttgttatcgaattcaaaccaaaaacaaatagccgacagcgagtcgatcggtt
aattcaagttaattgaataagacatgagagttaacaacccatttgattgttatcattcaa
ttgaatccaattcaattgtttcaataaagaaacagtgaatttgaaaaataggtttttcaa
atttttagaatctcaagtggatgaataagaatcttgagaaagcctttcatttgtttatca
ttatagacaatcccatctatattatctattctatggaattcgaacccgagctctatttac
attacgattcattaatttctatcggattcaaaaagggtaaattgggttgcgttatatata
tgaaagggtatacaataatgatgtatttggcaaatcatatggtctaataatcaaacattc
tgattagttgataattttagtattggttgggagttttgtgaaagattcctgtgaaaaatt
gcattaacaacgaattcgtgtcgagtagaccttgttgttgtgagaattcttaattcatga
gttgtaggaagggattt???????????????????????????????????????????
????????????????????????????????????????????????????????????
????????????????????????????????????????????????????????????
????????????????????????????????????????????????????????????
????????????????????????????????????????????????????????????
????????????????????????????????????????????????????????????
????????????????????????????????????????????????????????????
????????????????????????????????????????????????????????????
????????????????????????????????????????????????????????????
????????????????????????????????????????????????????????????
????????????????????????????????????????????????????????????
????????????????????????????????????????????????????????????
????????????????????????????????????????????????????????????
????????????????????????????????????????????????????????????
????????????????????????????????????????????????????????????
????????????????????????????????????????????????????????????
????????????????????????????????????????????????????????????
????????????????????????????????????????????????????????????
????????????????????????????????????????????????????????????
????????????????????????????????????????????????????????????
????tgacagcccgaatgaatctatattttttcatagaaaaaatatagaattgttgttaa
tagattccgcgtgtaggaaagaatcgaatattcattgatcaaatgattcactccatagtc
tgcatgatcttttc-cgaactgatt-atcggacgagaataaagatagagtcccattctac
atgtcaatgtcggcaaaaatgaaatttatagttaagaggaaaatccgtcgactttgaaaa
tcgtgagggttcaagtccctctatccccaaatagactatttgactctccaactatctatt
tacctatcacttttttgttatccgttcaaaatgccttagcgattcactctattctcttag
aagtgatcgcgtcgaaaatttccttttcttatcacacctatatgatatacatacaaatga
acatgtttgagcaagaaatccccatttgaatgatttacaatctatataattactt--ata
tagaaattaccaaagttctcttttttaagatacaagccaagcaatttcagtacctaaata
aaacttaggaattccctttccttcttttaattgacacagtccctattttcgagtaaaatg
agaatgctacattgggacgggtcgggatagctcagctggtagagcagag???????????
?????????????????????????????????ctgatatcttggcagcattccgagtaa
ctcctcaacccggagttccaccggaagaagcaggggccgcggtagctgccgagtcttcta
ctggtacatggacaactgtatggacggatggacttaccagtctggatcgttacaaagggc
gatgctaccacatcgagccagttcctggagaagaagatcaatatattgcttatgtagctt
accccttagacctttttgaagaaggctctgttactaacatgtttacttcgatcgtaggta
atgtatttgggttcaaagccttgcgcgccctacgtctggaagatttgcgaattcccattg
cttatattaaaaccttccaaggaccgcctcatggcattcaggtagagagagataaattga
acaagtatggtcgtcccctgttgggatgtactattaaacctaaattaggtttatctgcta
aaaactacggtagagcagtttatgaatgccttcgtggtggacttgattttaccaaagatg
atgaaaacgtgaactcccaaccatttatgcgttggagagatcgtttcttattttgtgccg
aagcactttataaagcgcaggctgaaacaggtgaaatcaaagggcattacttgaatgcta
ctgcaggtacatgcgaagaaatgatcaaaagagctgtatttgctcgagaattgggagttc
ctatcgtaatgcatgattacttaacagggggattcactgcaaatactagcttggctcatt
attgccgagataatggcttacttcttcacattcaccgtgcaatgcatgcagttattgata
ggcagaagaatcatggtatgcacttccgcgtactagctaaagcgttacgtatgtctggcg
gagatcatattcactccggtactgtggtagggaaacttgaaggcgaaagagatatcactt
tgggctttgttgatttactgcgcgatgattatattgaaaagatcgctcccgcggtattta
tttcactcaagattgggtctctatgccgggtgttctacctgtggcttcaggaggtattca
tgtttggcatatgcctgctctgacggagatttttggagatgattcggtactacagttcgg
tggaggaactttgggac???????????????????????????????????????????
????????????????????attgtggattctttcttttatccaccattttatatttcta
tatttaagtgaaggtgctcgtgactcgacatcagttggtaatggaaatagtccatggtgg
agctcgagtagaatgtattaattcatttttcggagcaagaatctagggttaatgcaaatc
aataaattggaacaacttcgtgaatatctcttagatataaaaatcgaaaggatcccagtc
gagcaaattcttcagtaaaaaggaaaattggttggaattaatcaaactttttcgactcaa
agtgtatcacacgggaatccatcgttcgtaagattcttgtctagaaggaaatccaaaata
aggggtatgttgctaccatttttaaaggattaagaagcaccgaaggaatatctaaaccta
atgattgataaaggatcccaaaacaaggaaacaccgtctcaataactgctgggccagatt
taagaatccaaatctatttttaaacgagagacaaacgaaatggcgggtgtaaagaccact
caataaatgaaactgcctaactatagttctttgagctatttaaatttaatttgagttatg
agtacgaattatctcttttttcattttcaagaacgaagaagaaaaaaagatttaaatcat
agtctaattgatttgatgattttatggatccttttttcatttattagaattttatacata
gataaaacttcggatcaaattctttgttctcgagccgtacgaggagaaaacttcctatac
gttt????????????????????????????????????????????????????????
????????????????????????????????????????????????????????????
????????????????????????????????????????????????????????????
????????????????????????????????????????????????????????????
???????????????????????????
>Mycetia_faberi_cc61
????????????????????????????????????????????????????????????
????????????????????????????????????????????????????????????
????????????????????????????????????????????????????????????
????????????????????????????????????????????????????????????
????????????????????????????????????????????????????????????
????????????????????????????????????????????????????????????
????????????????????????????????????????????????????????????
????????????????????????????????????????????????????????????
????????????????????????????????????????????????????????????
????????????????????????????????????????????????????????????
????????????????????????????????????????????????????????????
???????????????????????????????????????????????????ttctgctct
tatacatgctgctaccatggtagcagcgggaatttttcttgtagcccggcttcttcctct
tttcatagttataccttacataatgaatttcatttcgttagtaggaataataacagtatt
attaggagctactttagctcttgctcaacaagacattaagagaggtttagcctattccac
aatgtctcaattgggttatatgatgctagctctgggtatggggtcttatcgaagtgcttt
atttcatttgattactcatgcctattccaaagccttattatttttaggatctggatccat
tattcactcaatggaaacagttgttgggtattctccccataaaagtcaaaatatggctct
tatgggcggtttaacaaaacatgtaccacttaccaaaagcacttttttagtaggtacact
ttctatttgtggtattccaccgttggcttgtttttggtccaaagatgaaattcttactga
tacttggttatattcaactagtttcgcaataatagcttgggttaccgcgggattaactgc
attttatatgtttcggatctatttacttacctttgaagggcattttggtgttcaggttca
aaattacattggtaaacaaaaaatccccttctattcactatctctatggggtaagggagt
ttctaaaagaattaacaaaaataaaaattttagtttattaactaaggaacgttcctcttt
tttttcaaaaaagatatattcaattgatgatcgtgctagaaatgtgacacgccactttat
tactattgttcattttgagaataaaaaaagattttcctatccttatgaatcggacaatac
tatgttattccctctacttgtgttgtgtctatttactttgttcgttggggctataggaat
tcctttaagtcaagaaggggtaaatttagatatattatctaaatggttaactccggctat
aaatctttttcctcaaaaattgaaaaattcgatgaattggtacgaatttttcaacgatgc
cgttttttcggtcagtatagcttcgttaggaatatttatagcagcccttttatataaatc
gtcctattcctctttactaaatttggatttaattaattcagttcttaaaacgaaaagtgg
ttttaagagactcgtttgggacaaaattataaatacaatatataattggtcatataatcg
tgcttatatagattccttttatacaatgtctttaactggaggaataagaaaatccgccga
atttattcatttttttgatcgacgggtaattgatggaagtacgaatgtgtttggtgttat
tactttctt??ttatcgaattcaaaccaaaaacaaatagccgacagcgagtcgatcggtt
aattcaagttaattgaataagacatgagagttaacaacccatttgattgttatcattcaa
ttgaatccaattcaattgtttcaataaagaaacagtgaatttgaaaaataggtttttcaa
atttttagaatctcaagtggatgaataagaatcttgagaaagcctttcatttgtttatca
ttatagataatcccatctatattatctattctatggaattcgaacccgagttctatttac
attacgattcattaatttctatcggattcaaaaagggtaaattgggttgcgttatatata
tgaaagggtatacaataatgatgtatttggcaaatcatatggtctaataatcaaacattc
tgattagttgataattttagtattggttgggaattttgtgaaagattcctgtgaaaaatt
gcattaacaacgaattcgtgtcgagtagaccttgttgttgtgagaattcttaattcatga
gttgtagggagggattt???????????????????????????????????????????
????????????????????????????????????????????????????????????
?????tctatagaggaattaaataaattattagaagcttagttattaactattatttctt
atctagttagagtcgagatgaattgaatatctaaaatcatggattttcaaatcaataatc
aatattgactattataaaatattataaaacataacgattaatagagcgatgattaataga
gcgatatagaatttggatttatttatcactaatacaaattcaatttgaatattattcaat
tggatatatcttttattatttgagttttagataattaaagttttcgtttttgaattcaaa
tgacatttgaacttctttttattgtatttttttattttattctatatcatatagttccaa
ttacgaatggttagttataactaatgagacattccctactttgattcataaagaggtaag
tagtaaaggccgaaattaagatgat-aaaaaaaaatcgaaccttcaagtatttaaaatta
catcaaaaacgtgacagttagatatatttaccttggatatatccatccatattgaattgc
agatacagaaatggtagaatcatagtcgattggactaaatccaaagatggttctcctata
gtcctatagaaggtaggtaagaaataaacaaaaacattttttcgagataggaatctcgta
tctaatgaattcaatgatttcagtataaatgaaagaaaaaaagaaacgccatcacaatga
aatttgaatctcaacacaaaacgaagggggatatggcgaaattggtagacgctacggact
taattggattgggccttggtatggaaacccgctgagtgagaactttcaaattcagagaaa
ccctggaattaataaaaaggggcaatcctgagccaaatcctattttccgaaaacaaaggt
tcagaaagtgaaaaaggggataggtgcagagactcaatggaagctgttctaacaaatgga
gttggctgcggtagtcgaaaagtctttccatcaaaaagtcataattcataaagtataagt
attaaggatgaagtgaaggataaacgtatatacatacgtagtgaataatatattaaatga
gtaatgacagcccgaatgaatctatattttttctatgaaaaaataaagaattgttgttaa
tagattccacgtttaagaaagaatcgaatattcattgatcaaatgattcactccatagtc
tgatatatcttttcacgaactgattaatcggacgagaataaagatagagtcccattctac
atgtcaatgtcggcaacaatgaaatttatagttaagaggaaaatccgtcgactttgaaaa
tcgtgagggttcaagtccctctatccccaaatagactattcgactctccaactatctatt
tacctatcccttttttgttatccgttcaaaatgccttatcga-tcactctattctcttag
aagtgatcgcgtcgaaaatgtccttttcttatcacacctatatgatatacatacaaatga
acatgtttgagaaagaaatccccatttgaatgatttacaatctatataattacttaaata
ctgaaattaccaaagttctcttttttaagatacaagccaagcaatttcagtacataaata
aaacttaggaattccctttccttct???????????????????????????????????
????????????????????????????????????????????????????????????
?????????????????????????????????ctgatatcttggcagcattccgagtaa
ctcctcaacccggagttccaccggaagaagcaggggccgcggtagctgccgagtcttcta
ctggtacatggacagctgtatggacggatggacttaccagtctggatcgttacaaagggc
gatgctaccacatcgagccagttcctggagaagaagagcaatttattgcttatgtagctt
accccttagacctttttgaagaaggctctgttactaacatgtttacttccatcgtaggta
atgtatttgggttcaaagccctgcgcgccctacgtctggaagatttgcgaattcccattg
cttatgttaaaaccttccaaggaccgcctcatggcattcaggtagagagagataaattga
acaagtatggtcgtcccctgttgggatgtactattaaacctaaattaggtttatctgcta
aaaactacggtagagcagtttatgaatgccttcgtggtggacttgattttaccaaagatg
atgaaaacgtgaactcccaaccatttatgcgttggagagatcgtttctgcttttgtgccg
aagcactttataaagcgcaggctgaaacaggtgaaatcaaagggcattacttgaatgcta
ctgcaggtacatgcgaagaaatgatgaaaagagctgtatttgctcgagaattgggagttc
ctatcgtaatgcatgattacttaacagggggattcactgcaaatactaccttggctcatt
attgccgagataatggcttacttcttcacattcaccgtgcaatgcatgcagttattgata
ggcagaagaatcatggtatgcacttccgcgtactagctaaagcgttacgtatgtctggcg
gagatcatgttcacgccggtactgtggtagggaaacttgaaggcgaaagagatatcactt
tgggctttgttgatttactgcgcgatgattatattgaaaagatcgctcccgcggtattta
tttcactcaagattgggtctctatgccgggtgttctgcctgtggcttcaggaggtattca
tgtttggcatatgcctgctctgacggagatttttggagatgattcggtactacagttcgg
tggaggaactttgggac???????????????????????????????????????????
????????????????????attgtggattctttcttttatccaccattttatatttct-
----------aagatgctagtgactcgacatcagttggtaatggaaatagtccatggtgg
agctcgagtagaatgtattaattcatttttcggagcaagaatctagggttaatgcaaatc
aataaattggaacaacttcgtgaatatctcttagatataaaaatcgaaaggatcccagtc
gagcaaattcttcagtaaaaaggaaaataggttggaattaatcaaactttttcgacacaa
agtgtatcacacgggaatccatcgttcgtaagattcttgtctagaaggaaatcccaaata
aggggtatgttgctaccatttttaaaggattaagaagcaccgaaggaatgtctaaaccta
atgattgataaaggatcccaaaacaaggaaacaccgcctcaataactgctgggacagatt
taagaatccaaatctatttttaaacgagagacaaacgaaatggcgggtgtaaagaccact
caataaatgaaattgcctagctatagttctttgagctatttaaatttaatttgagttatg
agtacgaattatctcttttttcattttcaagaacgaagaagaaaaaaagatttaaatcat
agtctaattgatttgatgattttatggatccttttttcatttattagaattttatacata
gataaaacttcggatcaaattctttgttctcgagccgtacgaggagaaaacttcctatac
gtt?????????????????????????????????????????????????????????
????????????????????????????????????????????????????????????
????????????????????????????????????????????????????????????
????????????????????????????????????????????????????????????
???????????????????????????
>Mycetia_gracilis_bG53
ggcgggacttcttctttttccaacggcaacaaaaaatcttcgtcgtatgtggtcttttca
gagtgttttattgttaagtctagtcatgcttttttcaatcaatctatctattcagcaaat
aaatagaaattttatctatcaacatgtctggtcttgggttattattaatgatttttcttt
agaattcggctatttgatcgatccacttacttctattatgtcaatattaatcactactgt
tggaattatggttcttatttatagtgataattatatggctcatgatcaatcgtatttgag
attttttgcttatatgagttttttcagtacttccatgttgggattagttactagttctaa
tttaatacaaatttatattttttgggaattggtgggggtatgttcttatctattaatagg
attttggttt??????????????????????????????????????????????????
????????????????????????????????????????????????????????????
????????????????????????????????????????????????????????????
????????????????????????????????????????????????????????????
??????????????????????????atgctatggaggggcccactcctatttctgctct
tatacatgctgctaccatggtagcagcgggaatttttcttgtagcccggcttcttcctct
tttcatagttataccttacataatgaatttcatttcgttagtaggaataataacagtatt
attaggagctactttagctcttgctcaacaagacattaagagaggtttagcctattccac
aatgtctcaattgggttatatgatgctagctctgggtatggggtcttatcgaagtgcttt
atttcatttgattactcatgcctattccaaagccttattatttttaggatctggatccat
tattcactcaatggaaacagttgttgggtattctccccataaaagtcaaaatatggctct
tatgggcggtttaacaaaacatgtaccacttaccaaaagcacttttttagtaggtacact
ttctatttgtggtattccaccgttggcttgtttttggtccaaagatgaaattcttactga
gacttggttatattcaactagtttcgcaataatagcttgggttaccgcgggattaactgc
attttatatgtttcggatctatttacttacctttgaagggcattttggtgttcaggttca
aaattacattggtaaacaaaaaatccccttctattcactatctctatggggtaagggagt
ttctaaaagaattaacaaaaataaaaattttagtttattaact?????????????????
??????????????????????attgatgatcgtgctagaaatgtgacacgccactttat
tactattgttcattttgagaataaaaaaaaattttcctatccttatgaatcggacaatac
tatgttattccctctacttgtgttgtgtctatttactttgttcgttggggctataggaat
tcctttaagtcaagaaggggtaaatttagatatattatctaaatggttaactccggctat
aaatctttttcctcaaaaattgaaaaattcgatgaattggtacgaatttttcaacgatgc
cgttttttcggtcagtatagcttcgttaggaatatttatagcagcccttttatataaatc
gtcctattcctctttactaaatttggatttaattaattcagttcttaaaacgaaaagtgg
ttctaagagactcgtttgggacaaaattataaatacaatatataattggtcatataatcg
tgcttatatagattccttttatacaatgtctttaactggaggaataagaaaatccgccga
atttattcatttttttgatcgacgggtaattgatggaattacgaatgtgtttggtgttat
tactttctttgttatcgaattcaaaccaaaaacaaatagccgacagcgagtcgatcggtt
aattcaagttaattgaataagacatgagagttaacaacccatttgattgttatcattcaa
ttgaatccaattcaattgtttcaataaagaaacagtcaatttgaaaaataggtttttcaa
atttttagaatctcaagtggatgaataagaatcttgagaaagcctttcatttgtttatca
ttatagataatcccatctatattatctattctatggaattcgaacccgagttctatttac
attacgattcattaatttctatcggattcaaaaagggtaaattgggttgcgttatatata
tgaaagggtatacaataatgatgtatttggcaaatcatatggtctaataatcaaacattc
tgattagttgataattttagtattggttgggaattttgtgaaagattcctgtgaaaaatt
gcattaacaacgaattcgtgtcgagtagaccttgttgttgtgagaattcttaattcatga
gttgtagggagggattt???????????????????????????????????????????
??????????????????????????????????????attcattttagatctatctatt
ttagatctatagaggaattaaataaattattagaagcttagttattaactattatttctt
atctagttagagtcgagatgaattcaatatctaaaatcatggattttcaaatcaataatc
aatattgactattataaaatattataaaacataac---------------gattaataga
gcgatatagaatttggatttatttatcactaatacaaattcaatttgaatattattcaat
tggatatatcttttattatttgagttttagataattaaagttttcgtttttgaattcaaa
tgacatttgaacttctttttattgtatttttttattttattctatatcatatagttccaa
ttacgaatggttagttataactaatgagacattccctactttgattcataaagaggtaag
tagtaaaggccgaaattaagatgataaaaaaaaaatcgaaccttcaagtatttaaaatta
catcaaaaacgtgacagttagatatatttaccttggatatatccatccatattgaattgc
agatacagaaatggtagaatcatagtcgattggaccaaatccaaagatggttctcctata
gttctatagaaggtaggtaagaaataaacaaaaacattttttcgagataggaatctggta
tctaatgaattcaatgatttcagtataaatgaaagaaaaaaagaaacgccatcacaatga
aatttgaatctcaacacaaaacgaagggggatatggcgaaattggtagacgctacggact
taattggattgggccttggtatggaaacccgctgagtgagaactttcaaattcagagaaa
ccctggaattaataaaaaggggcaatcctgagccaaatcctattttccgaaaacaaaggt
tcagaaagtgaaaaaggggataggtgcagagactcaatggaagctgttctaacaaatgga
gttggctgcggtagtcgaaaagtctttccatcaaaaagtcataattcataaagtataagt
attaaggatgaagtgaaggataaacgtatatacatacgtagtgaataatatattaaatga
gtaatgacagcccgaatgaatcgatattttttctatgaaaaaataaagaattgttgttaa
tagattccacgtttaagaaagaatcgaatattcattgatcaaatgattcactccatagtc
tgatagatcttttcacgaactgattaatcggacgagaataaagatagagtcccattctac
atgtcaatgtcggcaacaatgaaatttatagttaagaggaaaatccgtcgactttgaaaa
tcgtgagggttcaagtccctctatccccaaatagactattcgactctccaactatctatt
tacctatccc-tttttgttatccgttcaaaatgccttatcga-tcactctattctcttag
aagtgatcgcgtcgaaaatgtccttttcttatcacacctatatgatatacatacaaatga
acatgtttgagcaagaaatccccatttgaatgatttacaatctatataattacttaaata
ctgaaattaccaaagttctcttttttaagatacaagccaagcaatttcagtacctaaata
aaacttaggaattccctttctttctttttattgacacagtccctattttcgagtaaaatg
agaatgctacattgggacgggtcgggatagctcagccggtagagcagaggaccgaaaatc
?????????????????????????????????ctgatatcttggcagcattccgagtaa
ctcctcaacccggagttccaccggaagaagcaggggccgcggtagctgccgagtcttcta
ctggtacatggacagctgtatggacggatggacttaccagtctggatcgttacaaagggc
gatgctaccacatcgagccagttccgggagaagaagagcaatttattgcttatgtagctt
accccttagacctttttgaagaaggctctgttaccaacatgtttacttccatcgtaggta
atgtatttgggttcaaagccctgcgcgccctacgtctggaagatttgcgaattcccattg
cttatgttaaaaccttccaaggaccgcctcatggcattcaggtagagagagataaattga
acaagtatggtcgtcccctgttgggatgtactattaaacctaaattaggtttatctgcta
aaaactacggtagagcagtttatgaatgccttcgtggtggacttgattttaccaaagatg
atgaaaacgtgaactcccaaccatttatgcgttggagagatcgtttctgcttttgtgccg
aagcactttataaagcgcaggctgaaacaggtgaaatcaaagggcattacttgaatgcta
ctgcaggtacagtagacgaaatgatgaaaagagctgtatttgctcgagaattgggagttc
ctatcgtaatgcatgattacttaacagggggattcactgcaaatactaccttggctcatt
attgccgagataatggcttacttcttcacattcaccgtgcaatgcatgcagttattgata
ggcagaagaatcatggtatgcacttccgcgtactagctaaagcgttacgtatgtctggcg
gagatcatgttcacgccggtactgtggtagggaaacttgaaggcgaaagagatatcactt
tgggctttgttgatttactgcgcgatgattatattgaaaagatcgctcccgcggtattta
tttcactcaagattgggtctctatgccgggtgttctgcctgtggcttcaggaggtattca
tgtttggcatatgcctgctctgacggagatttttggagatgattcggtactacagttcgg
tggaggaactttgggac???????????????????????????????????????????
????????????????????attgtggattctttcttttatccaccattttatatttct-
----------aagatgctcgtgactcgacatcagttggtaatggaaataggccatggtgg
agctcgagtagaatgtattaattcatttttcggagcaagagtctagggttaatgcaaatc
aataaattggaacaacttcgtgaatatctcttagatataaaaatcgaaaggatcccagtc
gagcaaattcttcagtaaaaaggaaaattggttggaattaatcaaactttttcgacacaa
agtgtatcacacgggaatccatcgttcgtaagattcttgtctagaaggaaatccaaaata
aggggtatgttgctaccatttttaaaggattaagaagcaccgaaggaatgtctaaaccta
atgattgataaaggatcccaaaacaaggaaacaccgcctcaataactgctgggccagatt
taagaatccaaatctatttttaaacgagagacaaacgaaatggcgggtgtaaagaccact
caataaatgaaattgcctagctatagttctttgagctatttaaatttaatttgagttatg
agtacgaattatctcttttttcattttcaagaacgaagaagaaaaaaagatttaaatcat
agtctaattgatttgatgattttatggatccttttttcatttattagaattttatacata
gataaaacttcggatcaaattctttgttctcgagccgtacgaggagaaaacttcctatac
gttt????????????????????????????????????????????????????????
????????????????????????????????????????????????????????????
????????????????????????????????????????????????????????????
????????????????????????????????????????????????????????????
???????????????????????????
